# Supplementary material for: How Does Fusarium oxysporum Sense and Respond to Nicotinaldehyde, an Inhibitor of the NAD+ Salvage Biosynthesis Pathway?
Source: Front Microbiol. 2019 Feb 27;10:329. doi: 10.3389/fmicb.2019.00329 (PMC6400851; doi:10.3389/fmicb.2019.00329)
Supplement: TABLE S1 — RNA sequencing results of F. oxysporum exposed to NA conidia were grown in PDB for 5 h followed by 3 h of NA exposure. RNA purification, sequencing, and analysis are described in “Materials and Methods.” Raw and adjusted reads for each gene of four biological repeats, with or without NA exposure, are presented, including fold-increase and significance of the increase. [file Table_1.XLSX]

## Sheet: Sheet1
	Length	Start	Stop	Name	Chromosome	log2 Fold Change	p-adj
FOXG_00001	3288	1	3288	hypothetical protein	chr01	0.713672	1.20521e-05
FOXG_00002	2420	1403	3822	hypothetical protein	chr01	0.160829	0.746308
FOXG_00003	3456	6519	9974	hypothetical protein	chr01	-0.169819	0.815185
FOXG_00004	2464	10997	13460	hypothetical protein	chr01	-1.01369	0.611399
FOXG_00005	1890	13644	15533	hypothetical protein	chr01	-0.488671	0.0348726
FOXG_00006	3273	15863	19135	protein phosphatase PP2A regulatory subunit B	chr01	-0.0428952	0.926288
FOXG_00007	1684	19660	21343	hypothetical protein	chr01	0.889995	0.0571878
FOXG_00008	1523	21410	22932	hypothetical protein	chr01	-0.467003	0.0698639
FOXG_00009	3433	23197	26629	DNA mismatch repair protein MSH5	chr01	0.137221	0.920009
FOXG_00010	465	27011	27475	DNA mismatch repair protein MSH5	chr01	-0.282758	0.28887
FOXG_00011	1623	27822	29444	hypothetical protein	chr01	0.105356	0.998059
FOXG_00012	3962	29543	33504	hypothetical protein	chr01	0.0966654	0.905235
FOXG_00013	7145	33762	40906	hypothetical protein	chr01	-0.113129	0.757153
FOXG_00014	532	42679	43210	hypothetical protein	chr01	NA	NA
FOXG_00015	2081	43435	45515	ATP phosphoribosyltransferase	chr01	-0.107384	0.763143
FOXG_00016	2677	46697	49373	hypothetical protein	chr01	0.0275961	0.998059
FOXG_00017	1045	50732	51776	hypothetical protein	chr01	0.542092	0.572941
FOXG_00020	3883	53539	57421	hypothetical protein	chr01	0.065878	0.990644
FOXG_00021	3091	54185	57275	hypothetical protein	chr01	NA	NA
FOXG_00022	1912	59065	60976	synaptosomal-associated protein, 23kDa	chr01	-0.540311	0.0126808
FOXG_00023	2577	61594	64170	hypothetical protein	chr01	0.702119	0.293241
FOXG_00024	873	63932	64804	acetate non-utilizing protein 9, mitochondrial	chr01	0.618334	0.0527631
FOXG_00025	3414	64874	68287	hypothetical protein	chr01	0.27981	0.682659
FOXG_00026	2911	65388	68298	hypothetical protein	chr01	4.00923	0.443748
FOXG_00027	2239	68593	70831	histone deacetylase HOS2	chr01	-0.0589942	0.978713
FOXG_00028	1325	71082	72406	hypothetical protein	chr01	-0.118494	0.998059
FOXG_00029	2271	72951	75221	hypothetical protein	chr01	0.768679	0.000328391
FOXG_00030	2920	75853	78772	murein transglycosylase	chr01	-0.0809317	0.970509
FOXG_00031	5205	84285	89489	hypothetical protein	chr01	-0.121627	0.772073
FOXG_00032	1771	89980	91750	hypothetical protein	chr01	0.109357	0.96362
FOXG_00033	1477	92202	93678	AP endonuclease 1	chr01	0.251226	0.400881
FOXG_00034	4126	93946	98071	BUB protein kinase	chr01	-1.25789	0.0108236
FOXG_00035	2535	98356	100890	enolase	chr01	-0.0917135	0.891376
FOXG_00036	1352	102162	103513	pre-rRNA-processing protein PNO1	chr01	0.110928	0.982613
FOXG_00037	2285	103778	106062	hypothetical protein	chr01	NA	NA
FOXG_00038	4909	103576	108484	translation initiation factor 3 subunit J	chr01	0.336547	0.536709
FOXG_00039	2317	109860	112279	alternative oxidase, mitochondrial	chr01	3.62887	1.17155e-22
FOXG_00040	5499	113824	119322	hypothetical protein	chr01	-0.829953	0.00100523
FOXG_00041	1970	117352	119321	hypothetical protein	chr01	NA	NA
FOXG_00042	5754	122865	128942	hypothetical protein	chr01	0.664773	0.000243003
FOXG_00045	3209	135238	138446	hypothetical protein	chr01	-0.367501	0.00905688
FOXG_00046	1284	138587	139870	26S proteasome non-ATPase regulatory subunit 10 (FOXT_00046T0)	chr01	-0.348814	0.137267
FOXG_00047	3088	139980	143067	pre-mRNA-splicing factor prp46	chr01	0.186922	0.666754
FOXG_00048	2475	141581	144055	origin recognition complex subunit 1	chr01	-0.93579	0.146534
FOXG_00049	1906	144774	146679	hypothetical protein	chr01	-0.592929	0.837463
FOXG_00050	2318	145300	147617	prefoldin, alpha subunit	chr01	-0.335288	0.506592
FOXG_00051	2403	147689	150091	prolyl-tRNA synthetase	chr01	0.409907	0.35509
FOXG_00052	3133	150251	153383	hypothetical protein	chr01	0.62854	0.597786
FOXG_00053	599	153552	154150	hypothetical protein	chr01	0.49434	0.108785
FOXG_00054	1383	154579	155961	hypothetical protein	chr01	0.322398	0.376502
FOXG_00055	1035	156354	157388	adenylyl-sulfate kinase	chr01	0.0229284	0.998059
FOXG_00056	1393	157452	158844	hypothetical protein	chr01	-0.410502	0.106453
FOXG_00057	3877	159580	163456	hypothetical protein	chr01	0.328991	0.17522
FOXG_00058	2026	163702	165727	hypothetical protein	chr01	-0.0807393	0.877493
FOXG_00060	3208	169394	172601	hypothetical protein	chr01	0.909364	0.686041
FOXG_00061	3588	169822	173409	hypothetical protein	chr01	-0.0517667	0.998059
FOXG_00062	4529	173445	177973	hypothetical protein	chr01	-0.0522526	0.998059
FOXG_00063	1600	178502	180101	hypothetical protein	chr01	-0.430274	0.00622308
FOXG_00065	569	183157	183725	hypothetical protein	chr01	0.292497	0.307923
FOXG_00066	7142	183931	191128	dynamin GTPase	chr01	0.142467	0.596477
FOXG_00067	4778	187465	192242	hypothetical protein	chr01	0.531156	0.415246
FOXG_00068	4091	192343	196433	hypothetical protein	chr01	0.107933	0.970509
FOXG_00069	1962	196691	198652	hypothetical protein	chr01	0.137447	0.857993
FOXG_00070	4221	198862	203082	cortactin	chr01	-0.695859	0.131549
FOXG_00071	1204	201843	203046	hypothetical protein	chr01	NA	NA
FOXG_00072	2627	203722	206348	eukaryotic translation initiation factor 3 subunit D	chr01	-0.0289526	0.998059
FOXG_00073	2285	206427	208827	hypothetical protein	chr01	-0.306914	0.227037
FOXG_00074	7676	212133	219808	AGC protein kinase	chr01	0.116865	0.694653
FOXG_00075	5286	221489	226774	hypothetical protein	chr01	0.953647	2.07506e-05
FOXG_00076	164	227358	227521	hypothetical protein	chr01	0.153692	0.964886
FOXG_00077	596	233497	234092	ethanolamine kinase	chr01	-0.235417	0.832308
FOXG_00080	6627	237964	244590	hypothetical protein	chr01	0.430759	0.805449
FOXG_00081	2077	245546	247666	hypothetical protein	chr01	0.395829	0.0776413
FOXG_00082	4592	249613	254204	hypothetical protein	chr01	0.342577	0.644495
FOXG_00083	1891	257317	259207	hypothetical protein	chr01	-0.364918	0.980586
FOXG_00085	5919	263520	269438	pre-mRNA-splicing factor clf-1	chr01	-0.160948	0.583307
FOXG_00086	2610	267402	270011	hypothetical protein	chr01	-0.0858348	0.894337
FOXG_00087	4070	275561	279630	hypothetical protein	chr01	0.0592709	0.968833
FOXG_00088	2008	279893	281900	hypothetical protein similar to acetate kinase	chr01	0.242729	0.843685
FOXG_00090	3623	285564	289186	hypothetical protein	chr01	0.487938	0.0330494
FOXG_00091	1951	288922	290872	hypothetical protein	chr01	0.488956	0.621278
FOXG_00092	2837	291700	294536	hypothetical protein	chr01	-0.12103	0.888056
FOXG_00093	1632	296232	297863	hypothetical protein	chr01	-0.579522	0.0315358
FOXG_00094	3446	297881	301326	cyclin B	chr01	-0.643012	0.0700545
FOXG_00095	1834	301299	303132	hypothetical protein	chr01	0.353973	0.635659
FOXG_00096	879	306556	307434	hypothetical protein	chr01	-1.3251	3.15526e-08
FOXG_00097	1902	307617	309518	casein kinase II subunit beta-2	chr01	-0.154487	0.3642
FOXG_00098	4056	309634	313689	hypothetical protein	chr01	-0.153613	0.323322
FOXG_00100	3288	317284	320571	aromatic amino acid aminotransferase I	chr01	1.83796	0.0244059
FOXG_00101	2689	318981	321669	hypothetical protein	chr01	-0.334721	0.998059
FOXG_00102	3632	322110	325741	beta-N-acetylhexosaminidase	chr01	-1.26928	7.49212e-08
FOXG_00103	2501	327049	329549	hypothetical protein	chr01	0.184638	0.651199
FOXG_00104	3843	329667	333509	protoporphyrinogen oxidase	chr01	-0.124447	0.759068
FOXG_00105	3634	331837	335470	hypothetical protein	chr01	0.330291	0.497625
FOXG_00106	3045	335583	338627	glucose-6-phosphate 1-dehydrogenase	chr01	-0.496324	0.454445
FOXG_00107	2148	340190	342337	60S ribosomal protein L33-A	chr01	-0.0867929	0.970356
FOXG_00108	5362	344203	349564	hypothetical protein	chr01	-0.0313951	0.998059
FOXG_00109	758	348945	349702	hypothetical protein	chr01	-0.741521	0.14171
FOXG_00110	3122	350350	353471	hypothetical protein	chr01	0.141854	0.981253
FOXG_00111	726	355318	356043	hypothetical protein	chr01	0.0159851	0.998059
FOXG_00112	3661	361430	365090	hypothetical protein	chr01	0.204038	0.588111
FOXG_00113	5022	369192	374213	chitin synthase 4	chr01	0.141128	0.603353
FOXG_00114	3114	374789	377902	PLK protein kinase	chr01	-1.20465	0.00797911
FOXG_00115	689	378810	379498	hypothetical protein	chr01	-0.187687	0.522329
FOXG_00116	1786	380412	382197	hypothetical protein	chr01	-0.123096	0.998059
FOXG_00117	1027	384063	385089	hypothetical protein	chr01	1.25733	0.0763624
FOXG_00118	1447	385618	387064	hypothetical protein	chr01	-1.10016	0.402765
FOXG_00120	271	390055	390325	hypothetical protein	chr01	-1.27137	0.813685
FOXG_00122	5961	393062	399022	Ca2+ transporting ATPase, sarcoplasmic/endoplasmic reticulum	chr01	-0.446945	0.000186336
FOXG_00123	2105	396918	399022	hypothetical protein	chr01	NA	NA
FOXG_00124	1714	399187	400900	hypothetical protein	chr01	-0.223345	0.342598
FOXG_00125	395	401174	401568	40S ribosomal protein S28	chr01	-0.23894	0.776266
FOXG_00126	291	402373	402663	molybdopterin synthase sulfur carrier subunit	chr01	NA	NA
FOXG_00127	261	405536	405796	hypothetical protein	chr01	0.698512	0.878095
FOXG_00128	2996	407107	410102	hypothetical protein	chr01	0.0722592	0.984287
FOXG_00129	2711	410172	412882	tRNA-dihydrouridine synthase 4	chr01	0.127327	0.943829
FOXG_00130	2944	411823	414766	hypothetical protein	chr01	-1.00782	5.73943e-14
FOXG_00131	2452	414947	417398	hypothetical protein	chr01	-1.11921	0.667095
FOXG_00132	4512	417596	422107	tRNA wybutosine-synthesizing protein 2	chr01	0.0198292	0.998059
FOXG_00133	1811	432190	434000	hypothetical protein	chr01	0.248791	0.440537
FOXG_00134	3442	435850	439291	hypothetical protein	chr01	1.10721	0.0147514
FOXG_00135	3250	440874	444123	hypothetical protein	chr01	-0.667186	0.332476
FOXG_00136	3929	444723	448651	hypothetical protein	chr01	0.628538	0.000539207
FOXG_00137	3230	451945	455174	threonyl-tRNA synthetase	chr01	-0.315811	0.162131
FOXG_00138	1297	455275	456571	hypothetical protein	chr01	0.560363	0.174932
FOXG_00139	1044	456580	457623	hypothetical protein	chr01	0.115199	0.765781
FOXG_00140	2476	457297	459772	protein disulfide-isomerase	chr01	-0.955419	4.93132e-06
FOXG_00141	2396	460605	463000	oxidoreductase	chr01	-0.823032	0.214766
FOXG_00142	2614	463712	466325	cytochrome c peroxidase, mitochondrial	chr01	0.944483	0.0597122
FOXG_00143	3068	466741	469808	hypothetical protein	chr01	0.329145	0.301368
FOXG_00144	4801	470749	475549	hypothetical protein	chr01	-0.220584	0.214325
FOXG_00145	4879	475690	480568	hypothetical protein	chr01	0.591101	0.781663
FOXG_00146	4781	475763	480543	tyrosine 3-monooxygenase/tryptophan 5-monooxygenase activation protein	chr01	NA	NA
FOXG_00147	1071	483192	484262	triacylglycerol lipase	chr01	1.19497	0.0312658
FOXG_00148	1837	484380	486216	hypothetical protein	chr01	-1.47239	0.243235
FOXG_00149	4796	484446	489241	60S ribosomal protein L36	chr01	-0.168279	0.843799
FOXG_00150	2076	487267	489342	hypothetical protein	chr01	2.61421	0.729408
FOXG_00151	2158	489475	491632	proteasome component PUP3	chr01	0.236295	0.998059
FOXG_00152	3887	489638	493524	trehalose-6-phosphate hydrolase	chr01	-0.882574	0.00097973
FOXG_00153	1288	496058	497345	hypothetical protein	chr01	-0.448444	0.8924
FOXG_00154	6083	498174	504256	adenylate cyclase	chr01	-0.0972627	0.593629
FOXG_00155	2299	504269	506567	alpha-1,6-mannosyltransferase	chr01	-0.661389	0.00327906
FOXG_00156	3474	506700	510173	hypothetical protein	chr01	-0.626619	0.000157823
FOXG_00157	4066	507337	511402	ubiquitin thiolesterase	chr01	-0.120749	0.931393
FOXG_00158	2336	514863	517198	hypothetical protein	chr01	1.29737	0.157758
FOXG_00159	2135	517638	519772	hypothetical protein	chr01	-3.22121	0.185916
FOXG_00160	2460	517490	519949	hypothetical protein	chr01	-0.55296	0.701099
FOXG_00161	3448	520312	523759	hypothetical protein	chr01	-0.181794	0.587049
FOXG_00162	1619	526695	528313	F-actin-capping protein subunit beta	chr01	-0.481573	0.0399174
FOXG_00163	2717	528567	531283	hypothetical protein	chr01	-0.201244	0.223798
FOXG_00164	2807	531423	534229	autophagy-like protein 22	chr01	0.754856	0.249885
FOXG_00165	1685	534326	536010	hypothetical protein	chr01	NA	NA
FOXG_00166	1345	536284	537628	hypothetical protein	chr01	0.07589	0.998059
FOXG_00167	1552	537802	539353	hypothetical protein	chr01	-1.30167	0.000403108
FOXG_00168	1444	539774	541217	2,4-dihydroxyhept-2-ene-1,7-dioic acid aldolase	chr01	0.0586605	0.998059
FOXG_00169	2429	541342	543803	DNA-directed RNA polymerase II subunit RPB7	chr01	-0.0221058	0.998059
FOXG_00170	1987	543796	545782	hypothetical protein	chr01	-0.338106	0.0664983
FOXG_00171	1383	546795	548177	hypothetical protein	chr01	0.640971	0.613925
FOXG_00172	4575	549968	554542	carbamoyl-phosphate synthase arginine-specific large chain	chr01	0.503178	0.542927
FOXG_00173	2675	554989	557663	nuclear protein localization protein 4	chr01	-0.358574	0.497903
FOXG_00174	1312	557801	559112	hypothetical protein	chr01	-0.805179	6.53966e-06
FOXG_00175	444	559245	559688	hypothetical protein	chr01	-0.195238	0.929304
FOXG_00176	3023	560854	563876	origin recognition complex subunit 3	chr01	-0.488004	0.237135
FOXG_00177	2082	564609	566690	hypothetical protein	chr01	-0.135737	0.635113
FOXG_00178	6675	567478	574152	hypothetical protein	chr01	0.184387	0.89078
FOXG_00179	1892	574517	576408	hypothetical protein	chr01	NA	NA
FOXG_00180	3334	574508	577841	replication factor C subunit 2	chr01	-0.543031	0.0889132
FOXG_00181	3668	578818	582485	hypothetical protein	chr01	-0.434699	0.170144
FOXG_00182	1402	581167	582568	hypothetical protein	chr01	0.0929343	0.998059
FOXG_00183	1547	584649	586195	hypothetical protein	chr01	-0.731565	0.249157
FOXG_00184	2586	586576	589161	hypothetical protein	chr01	-0.82196	0.21017
FOXG_00185	5463	590863	596325	hypothetical protein	chr01	-0.122573	0.843017
FOXG_00186	1691	596138	597828	sterol-4alpha-carboxylate 3-dehydrogenase (decarboxylating)	chr01	-0.0374828	0.977494
FOXG_00187	2770	597122	599891	hypothetical protein	chr01	0.572807	0.940503
FOXG_00188	3403	597974	601376	hypothetical protein	chr01	-0.204964	0.348105
FOXG_00189	1404	601575	602978	20S proteasome subunit beta 7	chr01	-0.234165	0.255058
FOXG_00190	3525	603800	607324	glucosamine-fructose-6-phosphate aminotransferase	chr01	-0.346984	0.191175
FOXG_00191	1845	610160	612004	26S protease subunit rpt4	chr01	-0.331662	0.00118814
FOXG_00192	1537	612675	614211	hypothetical protein	chr01	0.107954	0.746297
FOXG_00193	4081	615550	619630	Ca2+-transporting ATPase	chr01	1.97681	3.886e-12
FOXG_00194	861	619746	620606	ubiquinol-cytochrome c reductase subunit 9	chr01	0.203189	0.609961
FOXG_00195	7233	620776	628008	E3 ubiquitin-protein ligase UBR1	chr01	-0.2237	0.251657
FOXG_00196	3240	628166	631405	hypothetical protein	chr01	0.140308	0.813685
FOXG_00197	1002	639060	640061	hypothetical protein	chr01	0.40217	0.0909037
FOXG_00198	750	641937	642686	hypothetical protein	chr01	-0.0942677	0.876529
FOXG_00199	1995	642574	644568	hypothetical protein	chr01	0.855065	0.226919
FOXG_00200	1140	646748	647887	protein-serine/threonine kinase	chr01	-0.384507	0.370676
FOXG_00201	497	648338	648834	protein-serine/threonine kinase	chr01	-0.211459	0.683469
FOXG_00202	1583	648786	650368	hypothetical protein	chr01	-0.0416939	0.998059
FOXG_00203	1860	650498	652357	glutamate-1-semialdehyde 2,1-aminomutase	chr01	-0.804392	0.0529781
FOXG_00204	3550	652664	656213	hypothetical protein	chr01	-0.0529943	0.998059
FOXG_00205	5096	652829	657924	hypothetical protein	chr01	0.150926	0.926531
FOXG_00206	1101	664616	665716	hypothetical protein	chr01	NA	NA
FOXG_00207	5742	664228	670035	hypothetical protein	chr01	-0.30458	0.663574
FOXG_00208	1670	670442	672132	hypothetical protein	chr01	-0.279683	0.650055
FOXG_00209	2601	672246	674846	hypothetical protein	chr01	1.8194	4.33874e-08
FOXG_00210	1181	679840	681020	hypothetical protein	chr01	1.60491	0.128883
FOXG_00211	1557	683545	685101	hypothetical protein	chr01	1.89899	0.171217
FOXG_00212	726	685982	686707	hypothetical protein	chr01	0.410643	0.117315
FOXG_00213	6087	688643	695061	hypothetical protein	chr01	0.199031	0.779024
FOXG_00214	5231	691191	696421	cystathionine gamma-lyase	chr01	0.466371	0.945809
FOXG_00215	5068	696849	701916	hypothetical protein	chr01	0.68805	0.973721
FOXG_00216	5082	696849	701930	valyl-tRNA synthetase	chr01	-0.116195	0.972525
FOXG_00217	2182	702124	704305	hypothetical protein	chr01	-0.342579	0.464189
FOXG_00218	3203	711649	714896	hypothetical protein	chr01	-0.0555975	0.96362
FOXG_00219	3341	715114	718454	hypothetical protein	chr01	-0.401728	0.574073
FOXG_00220	1177	717202	718378	hypothetical protein	chr01	NA	NA
FOXG_00221	1458	719644	721101	hypothetical protein	chr01	1.03134	0.263794
FOXG_00222	1582	721232	722813	hypothetical protein	chr01	-0.0645864	0.93912
FOXG_00224	2296	728270	730565	hypothetical protein	chr01	0.499858	0.348647
FOXG_00225	5031	730736	735766	hypothetical protein	chr01	0.471846	0.0721109
FOXG_00226	3463	738602	742064	hypothetical protein	chr01	-0.784858	0.0262458
FOXG_00227	5169	742090	747258	6,7-dimethyl-8-ribityllumazine synthase	chr01	NA	NA
FOXG_00228	5230	742056	747465	hypothetical protein	chr01	-0.23517	0.854229
FOXG_00229	1834	752613	761010	hypothetical protein	chr01	0.146853	0.998059
FOXG_00230	10604	752832	763435	phosphatidylinositol 4-kinase	chr01	-0.308256	0.403412
FOXG_00231	1918	761508	763425	20S proteasome subunit beta 6	chr01	NA	NA
FOXG_00232	1910	770763	772672	hypothetical protein	chr01	0.600149	0.265663
FOXG_00233	1822	775582	777403	hypothetical protein	chr01	-1.47335	0.0016739
FOXG_00234	1592	777712	779303	DNA repair protein rhp51	chr01	0.404553	0.0257018
FOXG_00235	3912	779372	783283	hypothetical protein	chr01	-0.0112595	0.998059
FOXG_00236	3135	781572	784706	hypothetical protein	chr01	-0.0340324	0.998059
FOXG_00237	872	784970	785841	60S ribosomal protein L9-B	chr01	-0.177596	0.826437
FOXG_00238	2531	786267	788801	hypothetical protein	chr01	-1.12074	0.000128391
FOXG_00239	2177	789337	791513	V-type H+-transporting ATPase 54 kDa subunit	chr01	-0.211652	0.107535
FOXG_00240	1841	791664	793504	aminomethyltransferase	chr01	-0.84653	0.00584546
FOXG_00241	4551	794903	799453	hypothetical protein	chr01	-0.607221	0.045402
FOXG_00242	4374	798072	802445	hypothetical protein	chr01	0.53944	0.28495
FOXG_00243	2869	802559	805427	hypothetical protein	chr01	0.105419	0.864538
FOXG_00244	1777	806875	808651	hypothetical protein	chr01	1.6846	0.711907
FOXG_00245	1180	809250	810429	hypothetical protein	chr01	3.67647	0.463175
FOXG_00246	771	810942	811712	hypothetical protein	chr01	0.481166	0.751831
FOXG_00247	6876	811118	817993	hypothetical protein	chr01	0.270158	0.233995
FOXG_00248	3549	821695	825243	hypothetical protein	chr01	-0.592793	0.0657724
FOXG_00249	3270	825763	829032	delta-1-pyrroline-5-carboxylate dehydrogenase, mitochondrial	chr01	0.830109	0.0259913
FOXG_00250	2228	829379	831606	hypothetical protein	chr01	NA	NA
FOXG_00251	3510	829377	832886	hypothetical protein	chr01	-0.288787	0.0344726
FOXG_00252	4058	833460	837517	TTK protein kinase	chr01	-1.91939	0.00550394
FOXG_00253	1140	836452	837591	hypothetical protein	chr01	0.0832119	0.998059
FOXG_00254	1270	837620	838889	ribosome biogenesis protein n	chr01	0.284601	0.851016
FOXG_00255	2069	839195	841263	protein arginine N-methyltransferase 1	chr01	0.480387	0.633417
FOXG_00256	2299	841035	843333	phosphoacetylglucosamine mutase	chr01	-0.751597	2.95609e-05
FOXG_00257	2253	843846	846098	crossover junction endonuclease MUS81	chr01	-2.62281	0.689208
FOXG_00258	2928	843964	846891	riboflavin synthase, alpha subunit	chr01	0.111763	0.879836
FOXG_00259	2297	847397	849693	hypothetical protein	chr01	0.0832501	0.998059
FOXG_00260	2464	847414	849877	hypothetical protein	chr01	-0.273017	0.496314
FOXG_00261	2342	851782	854123	hypothetical protein	chr01	0.49988	0.746343
FOXG_00263	2873	856742	859614	hypothetical protein	chr01	0.685019	0.0038137
FOXG_00264	1335	859660	860994	DNA-directed RNA polymerase II subunit RPB4	chr01	-0.157659	0.770428
FOXG_00265	1271	860934	862204	hypothetical protein	chr01	-0.0415163	0.998059
FOXG_00266	1344	861802	863145	26S proteasome regulatory subunit N10	chr01	-0.235485	0.338492
FOXG_00267	1541	863300	864840	hypothetical protein	chr01	0.0832315	0.998059
FOXG_00268	2838	863324	866161	hypothetical protein	chr01	-0.150073	0.544721
FOXG_00269	4058	866797	870854	hypothetical protein	chr01	1.50072	3.24934e-05
FOXG_00270	1456	871366	872821	hypothetical protein	chr01	0.601076	1.5057e-06
FOXG_00271	428	873149	873576	NEDD8	chr01	-0.375802	0.012716
FOXG_00272	1887	873822	875708	hypothetical protein	chr01	0.385277	0.188583
FOXG_00273	1721	876057	877777	transcription initiation factor TFIIF subunit beta	chr01	0.38774	0.0274043
FOXG_00274	1099	877900	878998	hypothetical protein	chr01	-0.875695	0.117935
FOXG_00275	347	880601	880947	hypothetical protein	chr01	0.133136	0.998059
FOXG_00276	1591	881450	883040	hypothetical protein	chr01	0.668736	0.557247
FOXG_00277	3359	884677	888035	hypothetical protein	chr01	0.0117536	0.998059
FOXG_00278	2931	888188	891118	hypothetical protein	chr01	-0.0757935	0.96362
FOXG_00279	2651	891336	893986	6-phosphogluconate dehydrogenase, decarboxylating 1	chr01	-0.509772	0.468302
FOXG_00280	3365	894406	897770	hypothetical protein	chr01	0.231499	0.211528
FOXG_00281	2186	898104	900289	hypothetical protein similar to nucleotide-sugar transporter	chr01	-0.277575	0.36873
FOXG_00282	5081	902952	908032	hypothetical protein	chr01	-0.556215	0.736802
FOXG_00283	3064	905700	908763	hypothetical protein	chr01	0.0923393	0.998059
FOXG_00284	3574	909182	912947	hypothetical protein	chr01	-0.175313	0.195614
FOXG_00285	1627	913292	914918	Pin2-interacting protein X1	chr01	0.252914	0.933987
FOXG_00286	1999	916889	918887	phenylalanyl-tRNA synthetase alpha chain	chr01	-0.242021	0.34169
FOXG_00287	1127	919253	920379	hypothetical protein	chr01	0.274092	0.287199
FOXG_00288	1353	920368	921720	18S rRNA biogenesis protein RCL1	chr01	0.50936	0.715415
FOXG_00289	1937	921624	923560	hypothetical protein	chr01	0.744902	0.230524
FOXG_00290	701	923685	924385	hypothetical protein	chr01	0.802039	0.244844
FOXG_00291	1318	924614	925931	hypothetical protein	chr01	-0.0630054	0.995534
FOXG_00292	2966	926159	929124	hypothetical protein	chr01	-0.316344	0.740769
FOXG_00293	1707	929252	930958	chromatin modification-like protein EAF6	chr01	-0.175271	0.298817
FOXG_00294	1883	931092	932974	hypothetical protein	chr01	0.331897	0.157705
FOXG_00295	1346	933062	934407	26S proteasome non-ATPase regulatory subunit 9	chr01	0.0581591	0.982478
FOXG_00296	2295	934822	937116	GTP-binding nuclear protein GSP1/Ran	chr01	-0.00751183	0.998059
FOXG_00297	2887	939461	942347	hypothetical protein	chr01	-0.231672	0.075663
FOXG_00298	4089	942470	946558	NAD+ kinase	chr01	0.318509	0.265452
FOXG_00299	2167	947283	949449	hypothetical protein	chr01	0.456347	0.528717
FOXG_00300	2079	949530	951608	serine/threonine-protein phosphatase 2A activator 2	chr01	0.317947	0.393469
FOXG_00301	1290	954589	955878	hypothetical protein	chr01	-0.141945	0.998059
FOXG_00302	1515	965006	966520	hypothetical protein	chr01	-0.0648855	0.857993
FOXG_00303	2530	966853	969382	hypothetical protein	chr01	1.13533	0.0118648
FOXG_00304	1284	970631	971914	hypothetical protein	chr01	0.247965	0.709469
FOXG_00305	825	972439	973263	hypothetical protein	chr01	-0.205506	0.856296
FOXG_00306	836	974201	975910	small nuclear ribonucleoprotein B and B'	chr01	-0.0507508	0.998059
FOXG_00307	1536	976011	977546	60S ribosomal protein L11	chr01	-0.0982441	0.975632
FOXG_00308	2803	978275	981479	ATP synthase subunit alpha, mitochondrial	chr01	0.624233	0.00666922
FOXG_00309	1581	983557	985137	hypothetical protein	chr01	-0.377976	0.90756
FOXG_00310	1624	987458	989081	hypothetical protein	chr01	-1.59612	0.371342
FOXG_00311	1931	994540	996470	hypothetical protein	chr01	-0.411822	0.199148
FOXG_00312	393	997292	997684	hypothetical protein	chr01	0.0832305	0.998059
FOXG_00313	1385	998691	1000075	hypothetical protein	chr01	-4.55573	0.254421
FOXG_00314	2051	1001430	1003480	hypothetical protein	chr01	-0.0670278	0.940503
FOXG_00315	99	1004737	1004835	hypothetical protein	chr01	NA	NA
FOXG_00316	2593	1008166	1011265	hypothetical protein	chr01	0.929677	0.0407373
FOXG_00317	2812	1011223	1014034	hypothetical protein	chr01	-0.102563	0.993853
FOXG_00318	1043	1014190	1015232	hypothetical protein	chr01	0.390757	0.210203
FOXG_00319	6426	1015259	1021684	RalA-binding protein 1	chr01	0.558745	0.0729314
FOXG_00323	3297	1034153	1037449	SulP family sulfate permease	chr01	0.270041	0.642072
FOXG_00324	5095	1038754	1043848	hypothetical protein	chr01	-0.760624	0.000310022
FOXG_00325	2971	1040956	1043926	hypothetical protein	chr01	-0.397714	0.998059
FOXG_00326	2914	1045263	1048176	hypothetical protein	chr01	0.105561	0.887049
FOXG_00327	2100	1048850	1050949	hypothetical protein	chr01	1.43795	0.195274
FOXG_00328	988	1051744	1052731	hypothetical protein	chr01	2.06361	0.624768
FOXG_00329	2354	1053613	1055966	FK506-binding protein 4	chr01	0.489536	0.752764
FOXG_00330	1928	1056190	1058117	AGC/NDR/NDR protein kinase	chr01	-0.0397525	0.998059
FOXG_00331	2587	1058692	1061278	hypothetical protein	chr01	0.117864	0.852342
FOXG_00332	4205	1061473	1065677	hypothetical protein	chr01	-0.481589	0.711907
FOXG_00333	2928	1062767	1065694	hypothetical protein	chr01	0.385899	0.998059
FOXG_00334	1519	1065830	1067348	hypothetical protein	chr01	-0.337303	0.427626
FOXG_00335	1314	1067558	1068871	dUTP pyrophosphatase	chr01	-0.969906	0.0623511
FOXG_00336	2077	1068489	1070565	pyridoxine kinase	chr01	0.15698	0.516884
FOXG_00337	1541	1070612	1072152	proliferating cell nuclear antigen	chr01	-0.650863	0.101665
FOXG_00338	1909	1073446	1075354	hypothetical protein	chr01	0.068903	0.981253
FOXG_00339	2851	1076271	1079121	hypothetical protein	chr01	0.584948	0.132992
FOXG_00340	19797	1079464	1099260	hypothetical protein	chr01	-0.160669	0.717803
FOXG_00341	2359	1100962	1103320	hypothetical protein	chr01	-0.25137	0.746297
FOXG_00342	5304	1103331	1108634	hypothetical protein	chr01	0.671578	0.286635
FOXG_00343	3651	1109812	1113462	anaphase-promoting complex subunit 2	chr01	-0.201112	0.68411
FOXG_00344	2907	1117188	1120094	hypothetical protein	chr01	-0.917321	0.139944
FOXG_00345	705	1123936	1124640	hypothetical protein	chr01	-0.554184	0.970907
FOXG_00346	1306	1127300	1128605	hypothetical protein	chr01	-1.82244	0.970509
FOXG_00347	4088	1127362	1131449	hypothetical protein	chr01	-0.124186	0.984895
FOXG_00348	7453	1131540	1138992	hypothetical protein	chr01	0.0337748	0.998059
FOXG_00349	5196	1141801	1146996	telomerase reverse transcriptase	chr01	0.340013	0.295503
FOXG_00350	2225	1145846	1148070	hypothetical protein	chr01	0.301626	0.728388
FOXG_00351	4023	1148564	1152586	hypothetical protein	chr01	0.784721	0.602965
FOXG_00352	3798	1148827	1152624	hypothetical protein	chr01	NA	NA
FOXG_00353	3246	1152741	1155986	hypothetical protein	chr01	-0.034512	0.998059
FOXG_00354	2619	1153917	1156535	DNA glycosylase	chr01	-0.147256	0.880431
FOXG_00355	2020	1156543	1158562	hypothetical protein	chr01	0.212168	0.404477
FOXG_00356	3803	1158670	1162472	DNA repair protein REV1	chr01	0.023284	0.998059
FOXG_00357	2914	1164361	1167274	hypothetical protein	chr01	-0.858806	0.56257
FOXG_00358	1459	1167434	1168892	ER membrane protein SH3	chr01	0.0538103	0.970509
FOXG_00359	1708	1168672	1170455	thymidylate synthase	chr01	0.0598361	0.998059
FOXG_00360	2625	1170620	1173244	amino-acid transporter Arg-13	chr01	-0.0164713	0.998059
FOXG_00361	3048	1170769	1173816	benzodiazapine receptor	chr01	0.428012	0.694804
FOXG_00362	2792	1173753	1176554	cell division control protein 6	chr01	0.0957152	0.872367
FOXG_00363	3447	1177343	1180886	hypothetical protein	chr01	0.312601	0.603315
FOXG_00364	1404	1180757	1182160	molecular chaperone HscB	chr01	0.39172	0.16769
FOXG_00365	2680	1182401	1185094	L-lactate dehydrogenase (cytochrome)	chr01	-0.160009	0.757153
FOXG_00366	3763	1185099	1188861	hypothetical protein	chr01	0.129713	0.998059
FOXG_00367	6478	1182808	1189285	hypothetical protein	chr01	-0.523306	0.21034
FOXG_00368	3739	1189767	1193505	pre-mRNA-processing ATP-dependent RNA helicase PRP5	chr01	0.0891365	0.900365
FOXG_00369	4153	1190674	1194826	hypothetical protein	chr01	-0.0502242	0.998059
FOXG_00370	3401	1195963	1199363	hypothetical protein	chr01	0.425199	0.371465
FOXG_00371	1422	1199498	1200919	60S ribosomal protein L35	chr01	-0.100076	0.967992
FOXG_00372	3251	1199941	1203191	hypothetical protein	chr01	-0.0559666	0.953869
FOXG_00373	1392	1201862	1203253	hypothetical protein	chr01	1.99097	0.96362
FOXG_00374	1991	1203367	1205357	2-oxoisovalerate dehydrogenase E2 component (dihydrolipoyl transacylase)	chr01	0.276227	0.74279
FOXG_00375	1897	1205399	1207295	gluconokinase	chr01	0.461134	0.445708
FOXG_00376	3206	1211524	1214729	dipeptidyl-peptidase III	chr01	-0.322144	0.0623452
FOXG_00377	2505	1213908	1216414	50S ribosomal protein L6e	chr01	-0.130161	0.916794
FOXG_00378	2986	1216259	1219244	heat shock protein 78, mitochondrial	chr01	-1.31374	0.000591848
FOXG_00379	2496	1219000	1221851	ADP-ribosylation factor	chr01	-0.388088	0.101993
FOXG_00380	4951	1221925	1226875	hypothetical protein	chr01	-0.622255	4.62018e-05
FOXG_00381	3539	1223632	1227170	hypothetical protein	chr01	-3.059	0.0609235
FOXG_00382	1665	1227759	1229423	hypothetical protein	chr01	2.68523	0.542814
FOXG_00383	2708	1228054	1230761	hypothetical protein	chr01	-0.600822	0.0855654
FOXG_00384	2407	1230981	1233387	hypothetical protein	chr01	-0.472049	8.53816e-05
FOXG_00385	1509	1232933	1234441	elongation factor 1-beta	chr01	-0.0630813	0.998059
FOXG_00386	1126	1234513	1235693	DNA replication complex GINS protein PSF1	chr01	-0.260437	0.25436
FOXG_00387	3455	1236917	1240371	hypothetical protein	chr01	0.520726	0.149389
FOXG_00388	1095	1240792	1241886	hypothetical protein	chr01	0.70084	0.227449
FOXG_00389	4716	1246122	1251018	centromeric protein E	chr01	0.397006	0.228636
FOXG_00390	2737	1252460	1255196	hypothetical protein	chr01	-0.00443449	0.998059
FOXG_00391	1999	1255086	1257084	transcription initiation factor TFIID subunit 7	chr01	0.392418	0.0246705
FOXG_00392	1043	1257264	1258306	hypothetical protein	chr01	-0.00189552	0.998968
FOXG_00393	942	1258991	1259932	hypothetical protein	chr01	0.413645	0.580191
FOXG_00394	1761	1260502	1262262	eburicol 14-alpha-demethylase	chr01	0.287907	0.703828
FOXG_00395	3264	1264333	1267596	hypothetical protein	chr01	0.682988	0.351926
FOXG_00396	2477	1267623	1270099	nucleolin	chr01	0.310039	0.857993
FOXG_00397	463	1270353	1270815	NADH dehydrogenase	chr01	0.0460734	0.950281
FOXG_00398	639	1271201	1271839	hypothetical protein	chr01	0.282178	0.658118
FOXG_00399	2051	1271771	1273821	hypothetical protein	chr01	-0.118097	0.897686
FOXG_00400	1635	1274157	1275791	hypothetical protein	chr01	0.276396	0.316409
FOXG_00401	1374	1278452	1279825	hypothetical protein	chr01	0.327059	0.734268
FOXG_00402	918	1280379	1281296	hypothetical protein	chr01	-0.337665	0.946913
FOXG_00403	3842	1281292	1285133	hypothetical protein	chr01	-0.934726	7.40995e-05
FOXG_00404	1177	1286556	1287732	hypothetical protein	chr01	0.98757	0.582171
FOXG_00405	1979	1288191	1290169	hypothetical protein	chr01	0.528811	0.774792
FOXG_00406	2103	1292778	1294880	hypothetical protein	chr01	-2.13132	0.00122047
FOXG_00407	2280	1294836	1297115	hypothetical protein	chr01	-0.393259	0.434402
FOXG_00408	3024	1297628	1300651	hypothetical protein	chr01	0.528218	0.138755
FOXG_00409	1935	1301802	1303736	hypothetical protein	chr01	-0.0438652	0.998059
FOXG_00410	3336	1303719	1307054	conserved hypothetical protein	chr01	-0.0140931	0.998059
FOXG_00411	454	1307295	1307748	hypothetical protein	chr01	0.810068	0.858205
FOXG_00412	1870	1312394	1314263	hypothetical protein	chr01	-0.243265	0.800105
FOXG_00413	2158	1314498	1316655	hypothetical protein	chr01	-0.127512	0.998059
FOXG_00414	2115	1321199	1323313	hypothetical protein	chr01	1.21288	1.28226e-05
FOXG_00415	5097	1326997	1332093	hypothetical protein	chr01	-0.127873	0.724397
FOXG_00416	4155	1332051	1336205	hypothetical protein	chr01	0.628606	0.14716
FOXG_00417	4271	1337132	1341418	hypothetical protein	chr01	0.0635244	0.990179
FOXG_00418	1740	1341566	1343305	hypothetical protein	chr01	0.845998	0.00118792
FOXG_00419	1796	1343420	1345215	hypothetical protein	chr01	0.922012	1.36103e-09
FOXG_00420	2935	1345330	1348264	cell cycle checkpoint protein	chr01	1.93969	0.967265
FOXG_00421	5266	1345430	1350695	bifunctional purine biosynthesis protein ADE17	chr01	0.210345	0.778018
FOXG_00422	1577	1351191	1352767	hypothetical protein	chr01	-0.720197	0.047478
FOXG_00423	2024	1352039	1354062	hypothetical protein	chr01	-0.362907	0.160774
FOXG_00424	1608	1354221	1355828	hypothetical protein	chr01	-0.271105	0.741144
FOXG_00425	2990	1355960	1358949	DNA polymerase IV	chr01	-0.205816	0.842892
FOXG_00426	1835	1359341	1361175	ammonium permease	chr01	0.359102	0.215725
FOXG_00427	1590	1363136	1365037	hypothetical protein	chr01	0.815039	0.0814452
FOXG_00428	4436	1365369	1369809	hypothetical protein	chr01	0.111543	0.970509
FOXG_00429	3552	1373274	1376825	hypothetical protein	chr01	0.0364865	0.998059
FOXG_00432	4885	1385063	1389947	conserved hypothetical protein	chr01	-0.713431	7.14523e-07
FOXG_00433	4230	1392026	1396255	hypothetical protein	chr01	-0.710068	0.105907
FOXG_00434	2768	1394871	1397638	general amino-acid permease GAP1	chr01	0.118153	0.96362
FOXG_00435	2546	1398711	1401256	mannosyl-oligosaccharide alpha-1,2-mannosidase	chr01	-0.308295	0.0520513
FOXG_00436	1810	1401846	1403655	hypothetical protein	chr01	0.102967	0.998059
FOXG_00437	2071	1401641	1403711	U2 small nuclear ribonucleoprotein B''	chr01	-0.310838	0.69806
FOXG_00438	1656	1403798	1405453	actin like protein 2/3 complex, subunit 1A/1B	chr01	-0.440182	0.000571782
FOXG_00439	1986	1405104	1407255	TdcF protein	chr01	0.140031	0.80891
FOXG_00440	3511	1407485	1410995	dolichyl-phosphate-mannose-protein mannosyltransferase	chr01	-0.570579	0.0257422
FOXG_00441	3111	1411408	1414518	hypothetical protein	chr01	0.180012	0.394267
FOXG_00442	342	1413950	1414291	hypothetical protein	chr01	NA	NA
FOXG_00443	825	1414833	1415657	hypothetical protein	chr01	-1.16932	0.973954
FOXG_00444	3748	1418764	1422511	zinc finger transcription factor ace1	chr01	-0.204879	0.786333
FOXG_00445	1765	1422828	1424592	hypothetical protein	chr01	-0.144666	0.995534
FOXG_00446	937	1425562	1426498	hypothetical protein	chr01	0.0629078	0.996061
FOXG_00447	1674	1428769	1430442	hypothetical protein	chr01	-1.58602	0.868783
FOXG_00448	3025	1429032	1432056	hypothetical protein	chr01	-0.125604	0.881544
FOXG_00449	1867	1432159	1434546	hypothetical protein	chr01	0.150263	0.868158
FOXG_00450	2522	1435085	1437606	anthranilate phosphoribosyltransferase	chr01	-0.167663	0.781513
FOXG_00451	480	1435462	1435941	hypothetical protein	chr01	NA	NA
FOXG_00452	1876	1438387	1440262	transcription initiation factor TFIIB	chr01	0.432	0.0102106
FOXG_00453	2936	1441142	1444077	L-asparaginase	chr01	1.2216	0.00294136
FOXG_00454	6267	1444843	1451109	hypothetical protein	chr01	0.415555	0.0142051
FOXG_00457	1905	1451658	1453562	hypothetical protein	chr01	-1.37141	2.25183e-07
FOXG_00458	4605	1454264	1458868	hypothetical protein	chr01	-0.0649906	0.963526
FOXG_00459	3843	1460112	1463954	hypothetical protein	chr01	0.629251	0.0226433
FOXG_00461	564	1466313	1466876	hypothetical protein	chr01	-0.0482282	0.998059
FOXG_00463	2307	1467516	1469822	protein phosphatase methylesterase 1	chr01	0.208964	0.654402
FOXG_00464	1076	1473101	1474176	hypothetical protein	chr01	NA	NA
FOXG_00465	2299	1476047	1478345	hypothetical protein	chr01	0.301245	0.612351
FOXG_00466	1423	1479842	1481264	hypothetical protein	chr01	1.03479	3.79611e-08
FOXG_00467	7018	1481371	1488388	hypothetical protein	chr01	0.00327036	0.998059
FOXG_00468	3744	1489413	1493156	hypothetical protein	chr01	-0.0815391	0.932448
FOXG_00469	1298	1493100	1494397	DRB0094 family RNA ligase	chr01	-0.511892	0.729731
FOXG_00470	3076	1494754	1497829	hypothetical protein	chr01	-0.76139	7.21191e-07
FOXG_00471	971	1498416	1499386	hypothetical protein	chr01	-11.4702	0.998059
FOXG_00472	1448	1501184	1502631	oxidoreductase	chr01	0.254392	0.787114
FOXG_00473	1223	1503174	1504396	hypothetical protein	chr01	-0.0714453	0.893381
FOXG_00474	1689	1505486	1507174	hypothetical protein	chr01	-2.32349	3.6016e-10
FOXG_00475	2497	1507883	1510379	hypothetical protein	chr01	-0.645979	0.0859032
FOXG_00476	4237	1510727	1514963	hypothetical protein	chr01	NA	NA
FOXG_00477	6489	1510727	1517215	hypothetical protein	chr01	-0.348838	0.0616781
FOXG_00478	4247	1518150	1522396	hypothetical protein	chr01	-0.266763	0.209329
FOXG_00479	2655	1524204	1526858	hypothetical protein	chr01	0.0632805	0.998059
FOXG_00480	1937	1526959	1528895	exoglucanase type C	chr01	0.843216	0.013953
FOXG_00481	2564	1531332	1533895	hypothetical protein	chr01	0.0917929	0.8924
FOXG_00482	1026	1534040	1535065	hypothetical protein	chr01	1.49111	0.0110645
FOXG_00483	902	1535684	1536585	hypothetical protein	chr01	0.00174803	0.998059
FOXG_00484	1452	1537038	1538489	hypothetical protein	chr01	-2.34359	0.258691
FOXG_00485	3540	1539151	1542690	conserved hypothetical protein	chr01	0.0763315	0.998059
FOXG_00486	1021	1542787	1543807	methylisocitrate lyase	chr01	-0.84038	0.70116
FOXG_00487	8255	1544245	1552499	hypothetical protein	chr01	0.77769	0.497088
FOXG_00488	2015	1552658	1554672	hypothetical protein	chr01	-0.0734122	0.998059
FOXG_00489	6064	1552788	1558851	hypothetical protein	chr01	-0.27193	0.811123
FOXG_00490	3264	1569640	1572903	hypothetical protein	chr01	0.0832544	0.998059
FOXG_00491	4544	1569649	1574192	20S proteasome subunit alpha 7	chr01	-0.180135	0.43935
FOXG_00492	2126	1575296	1577421	hypothetical protein	chr01	0.0314497	0.998059
FOXG_00493	1702	1577430	1579131	hypothetical protein	chr01	-0.0648252	0.967992
FOXG_00494	2104	1579367	1581662	cytochrome c1, heme protein, mitochondrial	chr01	0.374027	0.491592
FOXG_00495	687	1582051	1582737	hypothetical protein	chr01	NA	NA
FOXG_00496	3185	1581757	1584941	26S protease regulatory subunit 7	chr01	-0.109323	0.788771
FOXG_00497	2033	1585025	1587057	T-complex protein 1 subunit delta	chr01	-0.0811574	0.96063
FOXG_00498	902	1587164	1588065	hypothetical protein	chr01	0.338252	0.96362
FOXG_00499	932	1587936	1588867	cytochrome c oxidase assembly protein subunit 17	chr01	0.49472	0.0514473
FOXG_00500	2022	1588709	1590730	hypothetical protein	chr01	0.765341	0.202982
FOXG_00501	1988	1590930	1592917	hypothetical protein	chr01	-0.0889017	0.94667
FOXG_00502	3052	1592904	1595955	hypothetical protein	chr01	-0.0900241	0.967441
FOXG_00503	5115	1597583	1602697	hypothetical protein	chr01	-0.273016	0.523597
FOXG_00504	5675	1602497	1608171	bloom syndrome protein	chr01	0.195962	0.607047
FOXG_00505	7454	1608311	1615764	hypothetical protein	chr01	0.399283	0.755664
FOXG_00506	7441	1609127	1616567	hypothetical protein	chr01	0.365124	0.0889856
FOXG_00507	4289	1616701	1620989	fanconi anemia group M protein	chr01	0.183879	0.790923
FOXG_00508	3309	1621318	1624626	hypothetical protein	chr01	0.270865	0.328113
FOXG_00509	4064	1627092	1631155	hypothetical protein	chr01	0.547224	0.0197822
FOXG_00510	4028	1634388	1638415	hypothetical protein	chr01	0.182958	0.712003
FOXG_00511	972	1637512	1638483	hypothetical protein	chr01	-1.09154	0.991354
FOXG_00512	4427	1639035	1643461	cell division cycle 14	chr01	-1.45158	0.000223709
FOXG_00515	4969	1644407	1649375	hypothetical protein	chr01	1.92608	0.0186687
FOXG_00516	1101	1650166	1651266	hypothetical protein	chr01	2.46077	0.765432
FOXG_00517	2852	1652420	1655271	hypothetical protein	chr01	0.604201	0.436608
FOXG_00518	2640	1655613	1658252	hypothetical protein	chr01	-0.510256	4.859e-05
FOXG_00519	2892	1658282	1661197	hypothetical protein	chr01	0.832448	0.0662498
FOXG_00520	2387	1660953	1663339	hypothetical protein	chr01	0.556829	0.0443403
FOXG_00521	1689	1664531	1666219	hypothetical protein	chr01	1.03979	0.725468
FOXG_00522	3462	1666080	1669541	hypothetical protein	chr01	0.67381	0.00389084
FOXG_00523	2235	1674705	1676939	hypothetical protein	chr01	0.162113	0.644495
FOXG_00524	1707	1672680	1674386	hypothetical protein	chr01	0.165339	0.729408
FOXG_00525	3515	1677609	1681123	hypothetical protein	chr01	-1.06822	0.158023
FOXG_00526	5576	1682816	1688391	hypothetical protein	chr01	0.691937	0.166949
FOXG_00527	1668	1685757	1687424	hypothetical protein	chr01	NA	NA
FOXG_00528	487	1688029	1688515	hypothetical protein	chr01	13.5681	0.998059
FOXG_00531	1548	1694988	1696535	hypothetical protein	chr01	1.20182	0.204474
FOXG_00532	3063	1697113	1700762	hypothetical protein	chr01	NA	NA
FOXG_00533	504	1705944	1706447	hypothetical protein	chr01	NA	NA
FOXG_00534	1717	1707232	1708948	hypothetical protein	chr01	-0.205792	0.74906
FOXG_00535	1155	1708385	1709692	hypothetical protein	chr01	-0.54062	0.290668
FOXG_00536	4578	1710265	1714842	UTP-glucose-1-phosphate uridylyltransferase	chr01	-0.365806	0.0246705
FOXG_00537	688	1719068	1719755	hypothetical protein	chr01	NA	NA
FOXG_00538	3366	1718977	1722342	hypothetical protein	chr01	0.627234	0.122594
FOXG_00539	2025	1723981	1726005	hypothetical protein	chr01	-1.03662	2.06636e-07
FOXG_00540	1937	1726162	1728098	hypothetical protein	chr01	0.228499	0.184103
FOXG_00541	2718	1728215	1730932	hypothetical protein	chr01	-0.216899	0.738374
FOXG_00542	2481	1729234	1731714	hypothetical protein	chr01	1.39649	0.108654
FOXG_00543	4204	1738388	1742637	hypothetical protein	chr01	-0.176658	0.750568
FOXG_00544	2824	1743604	1746442	hypothetical protein	chr01	-0.747026	0.000628596
FOXG_00545	1990	1746690	1748699	hypothetical protein	chr01	0.634911	3.79036e-09
FOXG_00546	1481	1748783	1750263	hypothetical protein	chr01	-0.16186	0.739226
FOXG_00547	417	1750201	1750617	tubulin binding cofactor A	chr01	-0.125681	0.837612
FOXG_00548	2697	1750852	1753548	cohesin complex subunit SCC1	chr01	0.0445818	0.96362
FOXG_00549	5963	1755149	1761111	conserved hypothetical protein	chr01	0.0123068	0.998059
FOXG_00550	1657	1761467	1763123	tRNA threonylcarbamoyladenosine biosynthesis protein	chr01	NA	NA
FOXG_00551	2697	1761372	1764068	hypothetical protein	chr01	-0.449518	0.000714584
FOXG_00552	4186	1764182	1768367	minichromosome maintenance protein 4 (cell division control protein 54)	chr01	-0.475105	0.218851
FOXG_00553	3777	1765922	1769698	hypothetical protein	chr01	0.0940468	0.988111
FOXG_00554	3464	1769980	1773514	hypothetical protein	chr01	0.0880988	0.944792
FOXG_00555	2758	1774116	1776873	arginine N-methyltransferase 2	chr01	2.38435	0.462623
FOXG_00556	4417	1774142	1778650	hexokinase	chr01	-0.234496	0.662389
FOXG_00560	2099	1785241	1787339	inorganic pyrophosphatase	chr01	-0.140964	0.69414
FOXG_00561	922	1786834	1787755	hypothetical protein	chr01	0.686032	0.10424
FOXG_00562	1428	1787840	1789267	hypothetical protein	chr01	0.106855	0.845644
FOXG_00563	3547	1788230	1791776	methylthioribulose-1-phosphate dehydratase	chr01	-0.410489	0.215725
FOXG_00564	3074	1792268	1795341	hypothetical protein	chr01	-0.162851	0.844871
FOXG_00565	2582	1795929	1798510	calnexin	chr01	-0.921191	4.41466e-08
FOXG_00566	2265	1798887	1801151	methylmalonate-semialdehyde dehydrogenase (acylating)	chr01	-0.444095	0.872496
FOXG_00567	6135	1798958	1805092	hypothetical protein	chr01	1.4989	1.40784e-13
FOXG_00568	3847	1805113	1808959	hypothetical protein	chr01	1.14748	1.8728e-05
FOXG_00569	1301	1809150	1810450	hypothetical protein	chr01	0.148312	0.983303
FOXG_00570	3246	1810877	1814122	hypothetical protein	chr01	0.567332	0.000403108
FOXG_00571	2002	1814257	1816258	hypothetical protein	chr01	0.432428	0.772597
FOXG_00572	6897	1820004	1826900	hypothetical protein	chr01	1.99516	5.47321e-19
FOXG_00573	828	1825198	1826025	hypothetical protein	chr01	NA	NA
FOXG_00574	768	1826485	1827252	DNA replication complex GINS protein SLD5	chr01	-0.361565	0.620266
FOXG_00575	759	1827702	1828460	hypothetical protein	chr01	0.0220509	0.998059
FOXG_00576	2893	1828780	1831672	peptidylprolyl isomerase	chr01	-0.190822	0.866474
FOXG_00577	1781	1834508	1836288	phospho-2-dehydro-3-deoxyheptonate aldolase, phenylalanine-inhibited	chr01	0.0644864	0.998059
FOXG_00578	2018	1836370	1838387	hypothetical protein	chr01	2.17064	0.525277
FOXG_00579	1799	1836387	1838931	hypothetical protein	chr01	0.0948535	0.998059
FOXG_00580	3475	1839033	1842507	cytosolic Fe-S cluster assembly factor NAR1	chr01	-0.228716	0.982823
FOXG_00581	3304	1839041	1842344	hypothetical protein	chr01	NA	NA
FOXG_00582	5995	1846515	1852509	AGC/AKT protein kinase	chr01	-3.29423	0.844459
FOXG_00583	6794	1846523	1853316	F-type H+-transporting ATPase subunit H	chr01	0.258135	0.258317
FOXG_00584	2979	1853375	1856353	hypothetical protein	chr01	-0.964784	0.044585
FOXG_00585	2718	1857147	1859864	AGC/RSK/RSKP70 protein kinase	chr01	0.24368	0.81434
FOXG_00586	2165	1860269	1862433	serine/threonine-protein kinase PRP4	chr01	0.181663	0.728172
FOXG_00587	1993	1862564	1864556	hypothetical protein	chr01	0.438624	0.00033374
FOXG_00588	2192	1865995	1868186	hypothetical protein	chr01	-0.311471	0.495961
FOXG_00589	1990	1866702	1868691	hypothetical protein	chr01	-0.17747	0.673325
FOXG_00590	2670	1869611	1872280	hypothetical protein	chr01	-0.806919	3.72811e-08
FOXG_00591	3340	1874029	1877368	hypothetical protein	chr01	-0.626733	0.0882986
FOXG_00592	1048	1877172	1878219	hypothetical protein	chr01	0.0913666	0.947184
FOXG_00593	1997	1878249	1880245	rhomboid-like protein	chr01	0.164571	0.834882
FOXG_00594	3056	1881750	1884805	hypothetical protein	chr01	13.5028	0.998059
FOXG_00595	4802	1881889	1886690	hypothetical protein	chr01	0.519663	0.034877
FOXG_00596	396	1886960	1887355	U6 snRNA-associated Sm-like protein LSm6	chr01	0.0316936	0.998059
FOXG_00597	1212	1887411	1888622	hypothetical protein	chr01	1.73874	0.0204205
FOXG_00598	2031	1888817	1890847	hypothetical protein	chr01	0.944552	0.128135
FOXG_00599	1023	1892778	1893800	hypothetical protein	chr01	0.695184	0.38745
FOXG_00600	1907	1894459	1896365	cystathionine beta-lyase	chr01	NA	NA
FOXG_00601	3124	1894459	1897582	hypothetical protein	chr01	-0.00455689	0.998129
FOXG_00602	1290	1898803	1900092	hypothetical protein	chr01	-2.12873	0.856087
FOXG_00603	2904	1901469	1904372	hypothetical protein	chr01	0.367446	0.029316
FOXG_00604	1521	1906747	1908267	hypothetical protein	chr01	0.175882	0.975259
FOXG_00605	3124	1908661	1911784	adenosinetriphosphatase	chr01	0.260252	0.636281
FOXG_00606	1733	1912906	1914638	hypothetical protein	chr01	0.102904	0.986598
FOXG_00607	3403	1913417	1917664	hypothetical protein	chr01	0.420933	0.353856
FOXG_00608	2345	1920758	1923102	hypothetical protein	chr01	-1.41412	2.78011e-08
FOXG_00609	1900	1923427	1925326	cation transporter ChaC	chr01	-1.15905	9.17112e-06
FOXG_00610	1711	1925444	1927154	hypothetical protein	chr01	-1.94464	2.9516e-26
FOXG_00611	2959	1928438	1931396	hypothetical protein	chr01	-0.611759	0.473567
FOXG_00612	1300	1931307	1932606	citrate lyase subunit beta-like protein	chr01	0.167353	0.843912
FOXG_00613	3378	1932741	1936118	golgi apparatus membrane protein TVP23	chr01	-0.40255	0.00319608
FOXG_00614	2422	1933799	1936220	hypothetical protein	chr01	0.609425	0.856501
FOXG_00615	4832	1937588	1942419	hypothetical protein	chr01	0.130185	0.684079
FOXG_00616	966	1942927	1943892	hypothetical protein	chr01	0.455485	0.765565
FOXG_00617	1256	1944326	1945581	hypothetical protein	chr01	0.339312	0.162812
FOXG_00618	7294	1948400	1955693	hypothetical protein	chr01	-0.446673	0.294802
FOXG_00619	4806	1956016	1960821	serine/threonine protein kinase	chr01	0.282326	0.416117
FOXG_00620	2843	1961839	1964681	hypothetical protein	chr01	-0.877298	0.51154
FOXG_00621	3047	1965430	1968476	dolichyl-diphosphooligosaccharide-protein glycosyltransferase	chr01	-0.945557	4.9601e-10
FOXG_00622	1199	1968728	1969926	hypothetical protein	chr01	0.438219	0.191296
FOXG_00623	2726	1970020	1972745	dynein intermediate chain, cytosolic	chr01	-0.0210359	0.998059
FOXG_00624	1152	1973081	1974232	hypothetical protein	chr01	3.89811	5.62902e-08
FOXG_00625	1356	1974368	1975723	hypothetical protein	chr01	1.34286	0.000800667
FOXG_00626	2459	1975823	1978281	hypothetical protein	chr01	-0.227739	0.756886
FOXG_00627	1635	1978850	1980484	hypothetical protein	chr01	0.365706	0.524363
FOXG_00628	1879	1981919	1983797	1-phosphatidylinositol phosphodiesterase	chr01	-0.338449	0.547681
FOXG_00629	1823	1984882	1986704	hypothetical protein	chr01	-1.36077	0.357457
FOXG_00630	2695	1991044	1993815	S-adenosylmethionine synthase	chr01	-0.504033	0.348647
FOXG_00631	3084	1994196	1997279	GPN-loop GTPase 3 like	chr01	0.51581	0.525975
FOXG_00632	2429	1994872	1997300	hypothetical protein	chr01	0.309169	0.917769
FOXG_00633	3703	1997706	2001408	hypothetical protein	chr01	0.126756	0.862055
FOXG_00634	3052	2002464	2005686	methylenetetrahydrofolate dehydrogenase (NAD+)	chr01	0.405965	0.425924
FOXG_00635	3179	2005609	2008787	MFS transporter, NNP family, nitrate/nitrite transporter	chr01	0.309128	0.332123
FOXG_00636	2120	2009288	2011407	hypothetical protein	chr01	0.141649	0.939782
FOXG_00637	1912	2016144	2018055	hypothetical protein	chr01	0.193178	0.803356
FOXG_00638	2199	2018076	2020274	hypothetical protein	chr01	0.0776242	0.998059
FOXG_00639	1672	2021061	2022732	hypothetical protein	chr01	3.45408	0.51067
FOXG_00640	3255	2022855	2026109	hypothetical protein	chr01	-0.442609	0.176688
FOXG_00641	860	2026416	2027275	hypothetical protein	chr01	0.251392	0.825918
FOXG_00643	6068	2030289	2036356	STE/STE11/SSK protein kinase	chr01	0.0614179	0.899729
FOXG_00644	2354	2040143	2042496	hypothetical protein	chr01	1.65002	8.05748e-05
FOXG_00645	1687	2044101	2045787	2,4-dienoyl-CoA reductase (NADPH2)	chr01	1.17166	0.130946
FOXG_00646	2043	2046669	2048711	acid phosphatase	chr01	0.613118	0.196426
FOXG_00647	3461	2047399	2050859	hypothetical protein	chr01	-0.0726518	0.995019
FOXG_00650	3350	2059226	2062575	hypothetical protein	chr01	-0.289459	0.799005
FOXG_00651	2927	2063279	2066205	hypothetical protein	chr01	0.115062	0.744477
FOXG_00652	3303	2066346	2069648	hypothetical protein	chr01	0.120035	0.845825
FOXG_00653	5201	2070238	2075438	hypothetical protein	chr01	0.436078	0.00110516
FOXG_00654	3713	2071905	2075684	nucleolar protein 12	chr01	0.348667	0.880971
FOXG_00655	2399	2075613	2078011	tubulin alpha chain	chr01	-0.232382	0.758791
FOXG_00656	1913	2079712	2081624	hypothetical protein	chr01	0.172997	0.998059
FOXG_00657	2026	2081980	2084005	hypothetical protein	chr01	0.213285	0.940024
FOXG_00658	1688	2084336	2086023	glutamate-1-semialdehyde 2,1-aminomutase	chr01	-0.494452	0.908812
FOXG_00659	1925	2087196	2089120	hypothetical protein	chr01	-1.04706	0.61811
FOXG_00660	1170	2089893	2091062	hypothetical protein	chr01	0.352762	0.139627
FOXG_00661	947	2092985	2095046	40S ribosomal protein S15	chr01	-0.124273	0.892653
FOXG_00662	1192	2095286	2096477	hypothetical protein	chr01	0.144641	0.668865
FOXG_00663	1752	2098962	2100713	hypothetical protein	chr01	-0.22709	0.839428
FOXG_00664	2690	2100866	2103555	hypothetical protein	chr01	NA	NA
FOXG_00665	3518	2100883	2104400	hypothetical protein	chr01	0.142969	0.998059
FOXG_00666	611	2107088	2107698	hypothetical protein	chr01	-0.000825051	0.999866
FOXG_00667	2762	2108525	2111286	hypothetical protein	chr01	0.454027	0.607777
FOXG_00668	998	2111260	2112257	oxidoreductase	chr01	-0.243071	0.730746
FOXG_00669	1165	2112329	2113493	hypothetical protein	chr01	-0.279678	0.184276
FOXG_00670	1971	2113779	2115749	phosphoglucomutase	chr01	-0.33863	0.450287
FOXG_00671	3844	2114544	2119690	hypothetical protein	chr01	-0.193226	0.728172
FOXG_00672	1795	2119821	2121745	structure-specific recognition protein 1	chr01	-0.219821	0.843095
FOXG_00673	1578	2124880	2126457	hypothetical protein	chr01	-0.276086	0.632072
FOXG_00674	5202	2126471	2131703	hypothetical protein	chr01	0.116243	0.766323
FOXG_00675	996	2133604	2134599	hypothetical protein	chr01	-0.126314	0.973385
FOXG_00676	2686	2135088	2137773	hypothetical protein	chr01	0.177605	0.680321
FOXG_00677	3102	2137998	2141099	hypothetical protein	chr01	-0.690113	0.00750063
FOXG_00678	1638	2145350	2146987	hypothetical protein	chr01	-0.0517283	0.934482
FOXG_00679	1153	2147341	2148493	hypothetical protein	chr01	-0.362386	0.707339
FOXG_00680	3567	2148931	2152497	NADH-ubiquinone oxidoreductase 49 kDa subunit, mitochondrial	chr01	0.0240826	0.998059
FOXG_00681	2041	2150559	2152599	ubiquinone biosynthesis monooxygenase Coq6	chr01	2.36951	0.516937
FOXG_00682	2914	2152531	2155517	hypothetical protein	chr01	-0.150237	0.846029
FOXG_00683	1809	2155107	2156915	F-type H+-transporting ATPase subunit B	chr01	0.364011	0.0760281
FOXG_00684	2091	2156904	2158994	hypothetical protein	chr01	0.570332	0.39244
FOXG_00685	3286	2159962	2163247	hypothetical protein	chr01	0.527037	0.385912
FOXG_00686	1786	2163233	2165018	hypothetical protein	chr01	0.0944755	0.96362
FOXG_00687	2019	2165165	2167183	hypothetical protein	chr01	-0.865518	3.75524e-06
FOXG_00688	4143	2169889	2174031	hypothetical protein	chr01	0.0734324	0.948387
FOXG_00689	2125	2173350	2175474	proteasome component PUP1	chr01	-0.0739021	0.871636
FOXG_00690	6074	2175397	2181470	hypothetical protein	chr01	0.0310504	0.998059
FOXG_00691	1264	2180406	2181669	hypothetical protein	chr01	0.902936	0.947397
FOXG_00692	3059	2181625	2184683	DNA-directed RNA polymerase I and III subunit RPAC1	chr01	0.505534	0.568691
FOXG_00693	2797	2182503	2185299	ubiquitin-activating enzyme E1 C	chr01	-0.557219	0.0547418
FOXG_00694	6128	2185395	2191522	hypothetical protein	chr01	-0.0350916	0.998059
FOXG_00695	3963	2187577	2191539	STE/STE20/YSK protein kinase	chr01	-15.1235	0.998059
FOXG_00696	3035	2193622	2196656	hypothetical protein	chr01	0.721015	0.00168238
FOXG_00697	1045	2196299	2197343	U6 snRNA-associated Sm-like protein LSm2	chr01	-0.28527	0.462563
FOXG_00698	3367	2197486	2200852	Cullin 3	chr01	-0.0769387	0.976739
FOXG_00699	1810	2201056	2202865	small nuclear ribonucleoprotein D1	chr01	-0.111683	0.885212
FOXG_00700	816	2202020	2202835	hypothetical protein	chr01	NA	NA
FOXG_00701	3179	2203111	2206289	hypothetical protein	chr01	-0.0734521	0.908965
FOXG_00702	1692	2206596	2208287	aminoglycoside phosphotransferase	chr01	-0.239459	0.769867
FOXG_00703	4475	2208435	2212909	IQ domain-containing protein containing GTPase activating protein	chr01	0.253175	0.413517
FOXG_00704	1069	2211977	2213045	hypothetical protein	chr01	NA	NA
FOXG_00705	1191	2217249	2218439	hypothetical protein	chr01	-2.31489	0.561386
FOXG_00706	2204	2218861	2221064	peroxiredoxin (alkyl hydroperoxide reductase subunit C)	chr01	-0.688553	0.0126128
FOXG_00707	5133	2225993	2231125	nuclear transcription factor Y, alpha	chr01	0.18264	0.279438
FOXG_00708	3013	2231010	2234022	hypothetical protein	chr01	-0.228211	0.74751
FOXG_00709	1834	2234750	2236583	histone chaperone ASF1	chr01	-0.295585	0.403643
FOXG_00710	4066	2236918	2240983	mRNA 3'-end-processing protein RNA14	chr01	0.261488	0.698735
FOXG_00711	3304	2242085	2245388	hypothetical protein	chr01	0.96103	2.84864e-08
FOXG_00712	1360	2246334	2247693	hypothetical protein	chr01	0.886912	0.153563
FOXG_00713	2359	2247687	2250045	saccharopine dehydrogenase [NADP+, L-glutamate-forming]	chr01	0.0154358	0.998059
FOXG_00714	2713	2251545	2254257	hypothetical protein	chr01	1.11946	0.0107809
FOXG_00715	2384	2254728	2257111	hypothetical protein	chr01	0.803085	0.0618417
FOXG_00716	684	2257732	2258415	hypothetical protein	chr01	NA	NA
FOXG_00717	4778	2257348	2262125	hypothetical protein	chr01	-0.175026	0.810858
FOXG_00718	1422	2263602	2265023	hypothetical protein	chr01	-0.444472	0.275183
FOXG_00719	372	2272578	2272949	hypothetical protein	chr01	-1.00546	0.920942
FOXG_00720	459	2275633	2276091	hypothetical protein	chr01	NA	NA
FOXG_00721	5749	2277341	2283128	hypothetical protein	chr01	0.800936	0.0108331
FOXG_00722	3177	2283308	2286484	polynucleotide 5'-hydroxyl-kinase GRC3	chr01	0.342332	0.587293
FOXG_00723	2048	2286901	2288948	hypothetical protein	chr01	0.40604	0.727309
FOXG_00724	2734	2295769	2298502	hypothetical protein	chr01	0.382718	0.110629
FOXG_00725	1282	2300630	2301911	CAMK/CAMK1 protein kinase	chr01	-0.43631	0.007882
FOXG_00726	1315	2302312	2303626	hypothetical protein	chr01	0.379473	0.692665
FOXG_00727	2636	2304407	2307042	hypothetical protein	chr01	0.489769	0.0410773
FOXG_00728	1762	2307881	2309642	hypothetical protein	chr01	-0.338104	0.285837
FOXG_00729	1476	2310578	2312053	hypothetical protein	chr01	0.177105	0.413726
FOXG_00730	471	2315704	2316174	hypothetical protein	chr01	3.39379	0.60044
FOXG_00731	3350	2316725	2320249	hypothetical protein	chr01	0.619708	8.25734e-06
FOXG_00732	1445	2320568	2322012	hypothetical protein	chr01	-0.118378	0.946471
FOXG_00733	2030	2323274	2325303	hypothetical protein	chr01	0.0604744	0.96362
FOXG_00734	3944	2325916	2329859	acetyl-coenzyme A synthetase	chr01	1.0878	8.11885e-05
FOXG_00735	1490	2332883	2334372	replication factor C subunit 5	chr01	-0.430436	0.058241
FOXG_00736	1106	2334497	2335602	hypothetical protein	chr01	0.366835	0.118539
FOXG_00737	3980	2335694	2339673	replication factor C subunit 1	chr01	-0.107872	0.765538
FOXG_00740	1243	2342454	2343696	hypothetical protein	chr01	-0.502836	0.728388
FOXG_00741	906	2344286	2345191	hypothetical protein	chr01	-0.524304	0.309811
FOXG_00743	7723	2345290	2353012	hypothetical protein	chr01	0.404422	0.113429
FOXG_00745	1691	2353052	2354742	deoxyhypusine synthase	chr01	0.500099	0.410644
FOXG_00746	1365	2355936	2357300	hypothetical protein	chr01	-0.578201	0.19598
FOXG_00747	1359	2357769	2359950	oxidoreductase	chr01	-0.0331385	0.998059
FOXG_00748	1753	2360309	2362061	hypothetical protein	chr01	0.623763	0.0994005
FOXG_00749	3322	2361891	2365212	hypothetical protein	chr01	1.32126	0.0147112
FOXG_00750	1802	2373211	2375012	hypothetical protein	chr01	0.146564	0.724488
FOXG_00751	1783	2378028	2379810	hypothetical protein similar to RING-7 protein	chr01	0.971245	0.0155992
FOXG_00754	2101	2385686	2387786	hypothetical protein	chr01	0.3231	0.309433
FOXG_00755	2489	2390968	2393456	hypothetical protein	chr01	-1.62458	5.88466e-06
FOXG_00756	1281	2394051	2395331	hypothetical protein	chr01	0.0832475	0.998059
FOXG_00757	3781	2394131	2397911	hypothetical protein	chr01	0.555504	0.290022
FOXG_00758	821	2397987	2398807	F-type H+-transporting ATPase subunit epsilon	chr01	0.279309	0.141571
FOXG_00759	3081	2398821	2401901	hypothetical protein	chr01	0.197315	0.709087
FOXG_00760	3128	2400482	2403609	hypothetical protein	chr01	-0.0101334	0.998059
FOXG_00761	5278	2403842	2409119	hypothetical protein	chr01	-0.56126	0.215033
FOXG_00762	1931	2408735	2410665	26S proteasome regulatory subunit N6	chr01	-0.215112	0.174254
FOXG_00763	1484	2410827	2412310	molecular chaperone GrpE	chr01	0.758616	0.0582547
FOXG_00764	2022	2412397	2414418	rho family, other	chr01	-1.69961	3.14148e-05
FOXG_00765	978	2414571	2415576	transcription elongation factor B, polypeptide 1	chr01	0.346538	0.440219
FOXG_00766	1960	2416274	2418233	hypothetical protein	chr01	-0.307681	0.413119
FOXG_00767	1626	2418415	2420040	maintenance-ploidy protein mob1	chr01	-1.00363	2.34101e-05
FOXG_00768	1664	2420077	2421740	ATP synthase F1, delta subunit	chr01	0.360087	0.11755
FOXG_00769	3708	2421752	2425459	hypothetical protein	chr01	-0.87403	1.43465e-08
FOXG_00770	2160	2427557	2429716	undecaprenyl diphosphate synthase	chr01	-0.364047	0.190621
FOXG_00771	2280	2430307	2432586	hypothetical protein	chr01	0.387145	0.0663891
FOXG_00772	3276	2435762	2439037	hypothetical protein	chr01	1.76241	6.38202e-13
FOXG_00773	3824	2439361	2443184	V-type proton ATPase subunit A	chr01	-0.109706	0.680813
FOXG_00776	2972	2445840	2448811	hypothetical protein	chr01	0.35548	0.011249
FOXG_00777	1849	2448840	2450688	hypothetical protein	chr01	-0.0539337	0.978337
FOXG_00778	2319	2464460	2466778	actin like protein 2/3 complex, subunit 5	chr01	-0.270632	0.239173
FOXG_00779	1684	2465083	2466766	hypothetical protein	chr01	-4.96291	0.181907
FOXG_00780	4446	2466896	2471341	hypothetical protein	chr01	0.186156	0.100012
FOXG_00781	1133	2470833	2471965	YggS family pyridoxal phosphate enzyme	chr01	-0.129082	0.948387
FOXG_00782	1351	2471972	2473322	hypothetical protein	chr01	-0.473655	0.0574119
FOXG_00783	3504	2473485	2476988	hypothetical protein	chr01	0.918285	1.08316e-10
FOXG_00784	1381	2475828	2477208	hypothetical protein	chr01	0.559774	0.872496
FOXG_00785	2645	2477525	2480169	hypothetical protein	chr01	0.403669	0.245289
FOXG_00786	3861	2481767	2485627	hypothetical protein	chr01	0.436336	0.180291
FOXG_00787	1017	2486269	2487285	hypothetical protein	chr01	4.65981	0.25643
FOXG_00788	3990	2487860	2491849	hypothetical protein	chr01	NA	NA
FOXG_00789	5187	2487860	2493046	carboxymethylenebutenolidase	chr01	0.101427	0.938691
FOXG_00790	4428	2493491	2497918	protein SEY1	chr01	-0.187589	0.376612
FOXG_00791	1335	2496592	2497926	ribonuclease H2 subunit A	chr01	NA	NA
FOXG_00792	2654	2498496	2501149	hypothetical protein	chr01	-0.556404	0.0381874
FOXG_00793	3228	2500958	2504185	hypothetical protein	chr01	-0.166342	0.434239
FOXG_00794	1267	2504822	2506088	hypothetical protein	chr01	0.613906	0.000391306
FOXG_00795	2443	2506398	2508840	hsp70-like protein	chr01	-1.21236	0.000108159
FOXG_00796	1524	2511019	2512542	hypothetical protein	chr01	0.504273	0.151508
FOXG_00797	3032	2512832	2515863	hypothetical protein	chr01	-1.60128	0.024293
FOXG_00798	2694	2518290	2520983	hypothetical protein	chr01	-0.191152	0.967992
FOXG_00799	6511	2521462	2527972	hypothetical protein	chr01	-0.0594544	0.969812
FOXG_00800	5593	2532130	2537722	DNA-directed RNA polymerase III subunit RPC2	chr01	0.393588	0.739669
FOXG_00801	1720	2535949	2537668	DNA repair protein RAD57	chr01	NA	NA
FOXG_00802	1497	2537992	2539488	60S ribosomal protein L15	chr01	-0.149065	0.879206
FOXG_00803	1124	2539590	2540713	hypothetical protein	chr01	-0.108955	0.998059
FOXG_00804	2794	2541557	2544350	hypothetical protein	chr01	-0.210261	0.26359
FOXG_00805	180	2546587	2546766	hypothetical protein	chr01	1.31725	0.455168
FOXG_00806	2191	2548970	2551160	hypothetical protein	chr01	0.666571	0.0199476
FOXG_00807	3486	2552983	2556468	hypothetical protein	chr01	0.440926	0.59785
FOXG_00808	1640	2556580	2558219	hypothetical protein	chr01	-0.181751	0.694804
FOXG_00809	2424	2560667	2563090	hypothetical protein	chr01	0.0261709	0.998059
FOXG_00810	738	2563861	2564598	hypothetical protein	chr01	1.76605	0.800474
FOXG_00811	3898	2566256	2570153	protein phosphatase	chr01	-0.200193	0.82489
FOXG_00812	1286	2570165	2571450	hypothetical protein	chr01	0.0832314	0.998059
FOXG_00813	2204	2570211	2572414	hypothetical protein	chr01	0.417686	0.204474
FOXG_00814	2139	2574996	2577134	succinate-semialdehyde dehydrogenase (NADP+)	chr01	0.238041	0.884649
FOXG_00815	1837	2577347	2579183	hypothetical protein	chr01	0.756902	0.275367
FOXG_00816	6919	2581356	2588274	hypothetical protein	chr01	0.289876	0.671068
FOXG_00817	2922	2588242	2591163	hypothetical protein	chr01	0.818922	0.0456779
FOXG_00818	2466	2599507	2601972	hypothetical protein	chr01	1.01636	9.61542e-06
FOXG_00819	370	2602506	2602875	hypothetical protein	chr01	NA	NA
FOXG_00820	2581	2602452	2605032	hypothetical protein	chr01	0.392546	0.15311
FOXG_00821	1272	2603689	2605032	hypothetical protein	chr01	-0.0810662	0.998059
FOXG_00822	3772	2605190	2608961	hypothetical protein	chr01	0.676256	0.220965
FOXG_00823	2487	2607239	2609725	inosine-5'-monophosphate dehydrogenase IMD4	chr01	0.440307	0.651861
FOXG_00824	3339	2609752	2613090	hypothetical protein	chr01	0.433043	0.273215
FOXG_00825	3056	2613261	2616316	mitochondrial-processing peptidase subunit beta	chr01	0.37398	0.338648
FOXG_00826	1835	2614760	2616594	transcription initiation factor TFIID subunit 9B	chr01	-1.85418	0.846268
FOXG_00827	4677	2616672	2621348	histidine biosynthesis trifunctional protein	chr01	0.314926	0.36873
FOXG_00828	3568	2619351	2622918	hypothetical protein	chr01	0.740809	0.0131491
FOXG_00829	3959	2625568	2629526	hypothetical protein	chr01	0.302234	0.081076
FOXG_00830	2830	2629642	2632471	hypothetical protein	chr01	-0.474947	0.00896358
FOXG_00831	2059	2632478	2634536	thioredoxin reductase (NADPH)	chr01	0.769043	0.00127069
FOXG_00832	2728	2634052	2636779	UDP-N-acetylglucosamine pyrophosphorylase	chr01	-1.17664	4.34481e-34
FOXG_00833	1351	2637311	2638661	TDG/mug DNA glycosylase	chr01	NA	NA
FOXG_00834	3569	2636896	2640464	actin-like protein 4	chr01	-0.273646	0.123822
FOXG_00835	2851	2640538	2643388	lysyl-tRNA synthetase, class II	chr01	0.9623	0.0414666
FOXG_00836	2270	2642801	2645070	hypothetical protein	chr01	-0.676663	0.28495
FOXG_00837	2584	2646133	2648716	ATP-dependent RNA helicase ROK1	chr01	0.411696	0.754738
FOXG_00838	1171	2648858	2650028	hypothetical protein	chr01	0.0135477	0.998059
FOXG_00839	823	2650448	2651270	hypothetical protein	chr01	-3.37827	0.615579
FOXG_00842	2400	2655130	2657529	hypothetical protein	chr01	0.556741	0.799421
FOXG_00843	2861	2658743	2661603	hypothetical protein	chr01	0.745713	0.74906
FOXG_00844	930	2665310	2666239	phosphatidylinositol glycan, class P	chr01	NA	NA
FOXG_00845	5208	2666419	2671626	hypothetical protein	chr01	-0.40455	0.112201
FOXG_00846	1277	2672179	2673455	hypothetical protein	chr01	0.0765939	0.959633
FOXG_00847	3223	2673290	2676512	hypothetical protein	chr01	0.691039	0.214476
FOXG_00848	1731	2679900	2681630	peptidyl-prolyl cis-trans isomerase H	chr01	-0.018518	0.998059
FOXG_00849	3936	2681791	2685726	hypothetical protein	chr01	-0.153188	0.970025
FOXG_00850	2694	2687452	2690145	hypothetical protein	chr01	0.868504	0.00918843
FOXG_00851	3193	2691188	2694380	hypothetical protein	chr01	0.528191	0.57707
FOXG_00852	3705	2697573	2701277	dynein light chain LC8-type	chr01	-0.45568	0.0471016
FOXG_00853	1025	2704904	2705928	hypothetical protein	chr01	0.143604	0.998059
FOXG_00854	1121	2707686	2708806	hypothetical protein	chr01	0.580439	0.148888
FOXG_00855	899	2708979	2709877	hypothetical protein	chr01	0.497542	0.290982
FOXG_00856	1369	2710748	2712116	hypothetical protein	chr01	1.0037	0.103674
FOXG_00857	1733	2712159	2713891	hypothetical protein	chr01	0.959421	0.116483
FOXG_00858	2251	2714030	2716288	hypothetical protein	chr01	0.746282	0.282707
FOXG_00862	1085	2721623	2722707	hypothetical protein	chr01	2.53603	0.750568
FOXG_00863	966	2724765	2725750	DNA-directed RNA polymerase I, II, and III subunit RPABC5	chr01	0.222532	0.874658
FOXG_00864	2989	2725975	2728963	hypothetical protein	chr01	0.507632	0.665479
FOXG_00865	1221	2729456	2730676	hypothetical protein	chr01	1.35615	0.0246672
FOXG_00866	2490	2731612	2734161	hypothetical protein	chr01	0.483861	0.435252
FOXG_00867	953	2734681	2735633	hypothetical protein	chr01	-0.0254572	0.998059
FOXG_00868	1437	2736273	2737709	hypothetical protein	chr01	0.135182	0.772867
FOXG_00869	389	2738143	2738531	hypothetical protein	chr01	-2.03244	1.33008e-06
FOXG_00870	1924	2739635	2741558	hypothetical protein	chr01	-0.346022	0.0199149
FOXG_00871	1701	2745260	2746960	hypothetical protein	chr01	-0.741779	0.309978
FOXG_00872	915	2746571	2747485	hypothetical protein	chr01	-0.369407	0.211734
FOXG_00873	3976	2747591	2751566	DNA excision repair protein ERCC-5	chr01	-0.122159	0.90607
FOXG_00874	4777	2751610	2756386	hypothetical protein	chr01	0.367539	0.729408
FOXG_00875	2354	2758216	2760569	uracil-DNA glycosylase	chr01	-0.504226	0.133505
FOXG_00876	2757	2761378	2764388	hypothetical protein	chr01	-0.425914	0.00294615
FOXG_00877	2159	2764865	2767023	hypothetical protein	chr01	-0.417842	0.233549
FOXG_00878	1918	2765679	2767596	hypothetical protein	chr01	-0.726953	0.123312
FOXG_00879	4079	2767186	2771264	alanyl-tRNA synthetase	chr01	-0.159877	0.650583
FOXG_00880	2121	2770813	2772933	hypothetical protein	chr01	0.135676	0.736755
FOXG_00881	1732	2773423	2775198	cysteine synthase A	chr01	0.0389657	0.998059
FOXG_00882	1502	2775250	2776751	transcription elongation factor S-II	chr01	0.0844768	0.784924
FOXG_00883	3281	2776850	2780130	hypothetical protein	chr01	-0.701159	0.0393697
FOXG_00884	965	2780723	2781687	hypothetical protein	chr01	NA	NA
FOXG_00885	2227	2780722	2782948	tRNA(His) guanylyltransferase	chr01	-0.00515182	0.998059
FOXG_00886	2053	2783132	2785184	hypothetical protein	chr01	-0.0881639	0.916596
FOXG_00887	6278	2785604	2791881	DNA-directed RNA polymerase II subunit RPB1	chr01	0.384172	0.0355975
FOXG_00888	1414	2795517	2796930	hypothetical protein	chr01	0.789319	0.0813874
FOXG_00889	1116	2797721	2798836	hypothetical protein	chr01	0.0840961	0.998059
FOXG_00890	934	2809176	2810109	hypothetical protein	chr01	0.0832547	0.998059
FOXG_00891	743	2811120	2811862	hypothetical protein	chr01	-0.0752607	0.998059
FOXG_00892	1225	2812718	2813942	hypothetical protein	chr01	-0.305254	0.979263
FOXG_00893	3296	2815174	2818469	heat shock protein SSB1	chr01	0.133114	0.970509
FOXG_00894	2612	2819878	2822489	predicted protein	chr01	0.955442	0.000923061
FOXG_00895	2679	2823943	2826621	hypothetical protein	chr01	0.0951302	0.932555
FOXG_00896	2551	2829028	2831578	hypothetical protein	chr01	0.237886	0.806718
FOXG_00898	2771	2831467	2834237	hypothetical protein	chr01	0.807911	1.51435e-05
FOXG_00899	3270	2835345	2838614	glutamate carboxypeptidase II	chr01	0.141905	0.924427
FOXG_00900	1076	2838627	2839702	hypothetical protein	chr01	-3.43367	0.516884
FOXG_00901	2055	2842969	2845023	NADH-cytochrome b5 reductase 2	chr01	0.100958	0.946321
FOXG_00902	3099	2845075	2848198	hypothetical protein	chr01	0.121497	0.70536
FOXG_00903	1399	2850079	2851477	RNA polymerase II subunit A domain phosphatase SSU72	chr01	0.328267	0.355998
FOXG_00904	2100	2852903	2855002	hypothetical protein	chr01	-0.675456	0.434846
FOXG_00905	3905	2855984	2859888	hypothetical protein	chr01	0.400699	0.0443403
FOXG_00906	1874	2860141	2862014	hypothetical protein	chr01	-0.441612	0.377576
FOXG_00907	1009	2862585	2863593	hypothetical protein	chr01	1.9161	0.967539
FOXG_00908	3913	2865746	2869658	hypothetical protein	chr01	0.147904	0.883291
FOXG_00909	2153	2865754	2867906	hypothetical protein	chr01	NA	NA
FOXG_00910	557	2870728	2871284	peptidyl-prolyl cis-trans isomerase-like 3	chr01	0.0224578	0.998059
FOXG_00912	2023	2873718	2875740	peptidyl-prolyl isomerase CWC27	chr01	0.264023	0.272193
FOXG_00913	4085	2875833	2879917	hypothetical protein	chr01	0.484402	0.0647823
FOXG_00914	824	2883258	2884081	hypothetical protein	chr01	-0.279844	0.491819
FOXG_00915	2841	2904864	2907704	hypothetical protein	chr01	NA	NA
FOXG_00916	5761	2904868	2910628	CDF family cation efflux system protein	chr01	0.214327	0.433174
FOXG_00917	4076	2910935	2915016	hypothetical protein	chr01	0.868887	0.086677
FOXG_00918	1458	2915067	2916524	hypothetical protein	chr01	-0.0271819	0.998059
FOXG_00919	2185	2917467	2920108	syntaxin 1B/2/3	chr01	-0.250505	0.678668
FOXG_00920	1130	2920270	2921399	hypothetical protein	chr01	0.39767	0.312332
FOXG_00921	3905	2922008	2925912	hypothetical protein	chr01	0.0367773	0.998059
FOXG_00922	1711	2926458	2928168	hypothetical protein	chr01	0.48813	0.323065
FOXG_00923	1207	2928206	2929412	hypothetical protein	chr01	NA	NA
FOXG_00924	2936	2928236	2931171	hypothetical protein	chr01	0.108983	0.807348
FOXG_00925	3822	2932196	2936017	hypothetical protein	chr01	0.913881	0.435659
FOXG_00926	1673	2934345	2936017	hypothetical protein	chr01	NA	NA
FOXG_00927	1073	2936188	2937260	hypothetical protein	chr01	0.0896712	0.998059
FOXG_00928	2188	2940070	2942257	aldehyde dehydrogenase	chr01	0.0313299	0.998059
FOXG_00929	589	2942291	2942879	hypothetical protein	chr01	3.37021	0.750568
FOXG_00932	2989	2948262	2951250	hypothetical protein	chr01	0.139953	0.686993
FOXG_00933	4243	2951943	2956185	hypothetical protein	chr01	0.165766	0.828534
FOXG_00934	4793	2956313	2961105	hypothetical protein	chr01	0.833291	0.214524
FOXG_00935	5538	2956559	2962096	phosphatidylinositol N-acetylglucosaminyltransferase gpi3 subunit	chr01	-0.40312	0.566547
FOXG_00936	2948	2962211	2965158	hypothetical protein	chr01	0.300173	0.900078
FOXG_00937	1321	2965118	2966438	hypothetical protein	chr01	-0.80273	0.683981
FOXG_00938	2705	2966589	2969293	hypothetical protein	chr01	0.413528	0.908721
FOXG_00939	1242	2970320	2971561	hypothetical protein	chr01	-0.273449	0.404734
FOXG_00940	1829	2971819	2973647	hypothetical protein	chr01	0.240087	0.953394
FOXG_00941	2467	2975200	2977666	hypothetical protein	chr01	0.244797	0.260218
FOXG_00942	2299	2978640	2980938	hypothetical protein	chr01	0.383298	0.277469
FOXG_00943	2005	2981089	2983093	DNA helicase	chr01	0.592943	0.136731
FOXG_00944	4550	2984520	2989069	hypothetical protein	chr01	0.434864	0.0208246
FOXG_00945	2108	2989148	2991255	hypothetical protein	chr01	3.31727	0.755449
FOXG_00946	2415	2989149	2991563	enoyl reductase	chr01	-0.220098	0.700619
FOXG_00947	2427	2993029	2995455	hypothetical protein	chr01	0.705442	0.0759815
FOXG_00948	1467	2995977	2997455	40S ribosomal protein S8	chr01	-0.0573898	0.998059
FOXG_00949	4095	2997092	3001186	hypothetical protein	chr01	-0.286861	0.309004
FOXG_00950	13232	3003638	3016869	E3 ubiquitin-protein ligase HUWE1	chr01	-0.183898	0.424125
FOXG_00951	1714	3016637	3018350	40S ribosomal protein S6-B	chr01	0.0244702	0.998059
FOXG_00952	1946	3018463	3020408	chromosome transmission fidelity protein 8	chr01	0.206167	0.81915
FOXG_00953	1439	3019332	3020770	diphthamide biosynthesis protein 1	chr01	-0.046813	0.998059
FOXG_00954	1878	3021282	3023159	V-type proton ATPase subunit B	chr01	-0.431471	0.0348468
FOXG_00955	1426	3023403	3024828	hydroxymethylglutaryl-CoA lyase	chr01	0.322778	0.275876
FOXG_00956	2235	3025002	3027236	tubulin alpha chain	chr01	0.0666222	0.998059
FOXG_00957	3564	3028454	3032017	hypothetical protein	chr01	-0.4131	0.872496
FOXG_00958	3896	3027775	3031670	hypothetical protein	chr01	0.575891	0.457443
FOXG_00959	3332	3032257	3035588	hypothetical protein	chr01	1.19324	0.0733236
FOXG_00960	5316	3038353	3043741	hypothetical protein	chr01	-0.0410937	0.976776
FOXG_00961	2447	3044017	3046463	ubiquinol-cytochrome c reductase core subunit 2	chr01	0.293632	0.573962
FOXG_00962	2785	3046320	3049104	DNA-directed RNA polymerase III subunit RPC3	chr01	0.584689	0.414716
FOXG_00963	2032	3049585	3051616	mitochondrial GTP/GDP carrier protein 1	chr01	0.69031	0.284368
FOXG_00964	8058	3051953	3060010	hypothetical protein	chr01	-2.16401	5.3235e-05
FOXG_00965	2431	3060174	3062604	hypothetical protein	chr01	-0.300836	0.528162
FOXG_00966	2113	3060666	3062778	30S ribosomal protein S5	chr01	0.496258	0.943719
FOXG_00967	3777	3065671	3070370	hypothetical protein	chr01	0.0227978	0.998059
FOXG_00968	2707	3062818	3065524	hypothetical protein	chr01	-0.451506	0.779743
FOXG_00970	2703	3073342	3076044	hypothetical protein	chr01	0.535876	0.157785
FOXG_00971	761	3075062	3075822	hypothetical protein	chr01	NA	NA
FOXG_00972	1652	3076124	3077775	Fe/S biogenesis protein NfuA	chr01	0.283551	0.457515
FOXG_00973	1188	3079440	3080627	L-iditol 2-dehydrogenase	chr01	-0.356146	0.446071
FOXG_00974	1230	3081075	3082304	F-type H+-transporting ATPase subunit G	chr01	0.432116	0.182944
FOXG_00975	2521	3082788	3086515	hypothetical protein	chr01	-0.0713158	0.981548
FOXG_00976	3446	3092136	3095581	hypothetical protein	chr01	0.170169	0.452658
FOXG_00977	2356	3095753	3098108	hypothetical protein	chr01	0.0976734	0.96362
FOXG_00978	2654	3100284	3102937	cell division cycle 20, cofactor-APC complex	chr01	-1.97898	8.52254e-08
FOXG_00979	2376	3103373	3105748	hypothetical protein	chr01	0.505044	7.98254e-07
FOXG_00980	2560	3107356	3109915	hypothetical protein	chr01	0.518987	0.00315911
FOXG_00981	2476	3115703	3118178	hypothetical protein	chr01	0.874503	0.00331479
FOXG_00982	751	3120198	3120948	hypothetical protein	chr01	0.177071	0.761176
FOXG_00983	1527	3121522	3123048	hypothetical protein	chr01	-0.0268981	0.998059
FOXG_00984	2421	3123901	3126321	hypothetical protein	chr01	0.377506	0.670384
FOXG_00985	2698	3126356	3129053	hypothetical protein	chr01	0.24623	0.333044
FOXG_00986	1834	3129922	3131755	hypothetical protein	chr01	-0.103745	0.998059
FOXG_00987	4089	3130431	3134519	chromatin assembly factor 1 subunit B	chr01	-0.232298	0.253388
FOXG_00988	2188	3136100	3138287	hypothetical protein	chr01	0.747478	0.709087
FOXG_00989	1897	3138756	3140652	arylsulfatase	chr01	0.162096	0.96362
FOXG_00990	5601	3140668	3146268	hypothetical protein	chr01	-1.00858	0.0729301
FOXG_00993	3481	3150841	3154321	hypothetical protein	chr01	-0.958619	0.0240481
FOXG_00994	1114	3154451	3155564	hypothetical protein	chr01	0.7576	0.663374
FOXG_00995	2273	3155749	3158021	beclin 1	chr01	-0.423784	0.298134
FOXG_00996	3210	3158180	3161389	hypothetical protein	chr01	NA	NA
FOXG_00997	5234	3158181	3163414	CMGC/CK2 protein kinase	chr01	0.0116649	0.998059
FOXG_00998	627	3164330	3164956	hypothetical protein	chr01	0.153466	0.837463
FOXG_00999	1753	3166135	3167887	hypothetical protein	chr01	0.594606	0.044585
FOXG_01000	1279	3168432	3169710	hypothetical protein	chr01	0.400802	0.154024
FOXG_01001	1403	3169773	3171175	40S ribosomal protein S11	chr01	-0.148057	0.879438
FOXG_01002	4839	3171338	3176176	hypothetical protein	chr01	-0.940236	0.00414276
FOXG_01005	982	3179764	3180745	hypothetical protein	chr01	-0.99239	1.65569e-07
FOXG_01006	2400	3180883	3183282	hypothetical protein	chr01	0.647525	0.0105097
FOXG_01007	1074	3183849	3184922	hypothetical protein	chr01	0.0623216	0.998059
FOXG_01008	1708	3185429	3187136	folylpolyglutamate synthase	chr01	-0.079637	0.929179
FOXG_01009	2156	3186698	3188853	hypothetical protein	chr01	-0.147762	0.765432
FOXG_01010	2590	3188957	3191546	hypothetical protein	chr01	0.133939	0.772597
FOXG_01011	1982	3191910	3193891	GTP-binding protein ypt5	chr01	-0.0529764	0.967539
FOXG_01012	3001	3194053	3197109	hypothetical protein	chr01	-0.361005	0.0818319
FOXG_01013	4566	3196953	3201518	hypothetical protein	chr01	-0.00782189	0.998059
FOXG_01014	4654	3201767	3206420	isoleucyl-tRNA synthetase	chr01	0.377316	0.263653
FOXG_01015	2724	3205190	3207997	hypothetical protein	chr01	0.326004	0.709087
FOXG_01016	295	3221143	3221437	hypothetical protein	chr01	0.2738	0.578229
FOXG_01017	2344	3224299	3226642	hypothetical protein	chr01	-0.172012	0.998059
FOXG_01018	3357	3224344	3227700	phosphatidylinositol glycan, class U	chr01	-0.728551	1.63547e-05
FOXG_01019	2186	3227922	3230107	hypothetical protein	chr01	0.588483	0.682881
FOXG_01020	2247	3230164	3232410	hypothetical protein	chr01	-0.0524078	0.998059
FOXG_01021	4096	3232727	3236822	kinesin family member 11	chr01	-2.16518	6.48445e-06
FOXG_01022	1812	3236974	3238785	hypothetical protein	chr01	-0.227483	0.484527
FOXG_01023	1587	3239062	3240648	hypothetical protein	chr01	-0.397232	0.427759
FOXG_01024	3005	3240702	3243706	hypothetical protein	chr01	-0.00837301	0.998059
FOXG_01025	5574	3245514	3251087	CAMK/CAMKL/KIN4 protein kinase	chr01	0.178596	0.744339
FOXG_01026	1929	3254975	3256903	GPI-anchored wall transfer protein 1	chr01	0.262526	0.295867
FOXG_01027	2010	3257016	3259025	hypothetical protein	chr01	0.0647452	0.973854
FOXG_01028	1804	3264824	3266627	hypothetical protein	chr01	-0.829646	0.0338813
FOXG_01029	5449	3276666	3282114	hypothetical protein	chr01	-0.131004	0.792879
FOXG_01030	1571	3280794	3282364	enoyl-CoA hydratase	chr01	0.0118197	0.998059
FOXG_01031	2602	3282759	3285360	hypothetical protein	chr01	0.731418	0.0554418
FOXG_01032	2526	3285711	3288236	D-lactate dehydrogenase (cytochrome)	chr01	1.07557	2.82766e-05
FOXG_01033	503	3288839	3289341	hypothetical protein	chr01	-3.87726	0.413929
FOXG_01034	2025	3289416	3291440	hypothetical protein	chr01	-1.0799	0.0267716
FOXG_01035	2362	3291910	3294271	hypothetical protein	chr01	NA	NA
FOXG_01036	4213	3291546	3295758	hypothetical protein	chr01	-0.291665	0.767703
FOXG_01037	2828	3295911	3298858	cutinase palindrome-binding protein	chr01	-0.163055	0.271859
FOXG_01038	4650	3300391	3305040	DNA repair protein RAD50	chr01	0.326941	0.152797
FOXG_01039	2704	3305160	3307863	DNA repair protein RAD50	chr01	-0.697658	0.891436
FOXG_01040	4693	3305363	3310055	hypothetical protein	chr01	1.30727	0.00615255
FOXG_01041	168	3310295	3310462	hypothetical protein	chr01	0.558908	0.730612
FOXG_01042	2241	3310441	3312681	hypothetical protein	chr01	0.64031	0.0614567
FOXG_01043	2622	3314818	3317439	hypothetical protein	chr01	0.217593	0.604183
FOXG_01044	2245	3317131	3319375	hypothetical protein	chr01	0.130526	0.773558
FOXG_01045	2668	3319940	3322607	hypothetical protein	chr01	-0.310243	0.31655
FOXG_01046	754	3323143	3323896	mitochondrial import inner membrane translocase subunit TIM10	chr01	0.47132	0.381923
FOXG_01047	1853	3324154	3326006	hypothetical protein	chr01	0.339199	0.437757
FOXG_01048	3625	3327384	3331008	hypothetical protein	chr01	0.106334	0.702017
FOXG_01050	1826	3340701	3342526	predicted protein	chr01	0.48921	0.523597
FOXG_01051	3731	3344990	3348720	mannosyl-oligosaccharide alpha-1,2-mannosidase	chr01	0.102568	0.883143
FOXG_01052	1738	3348949	3350686	adenine phosphoribosyltransferase	chr01	0.204542	0.643243
FOXG_01053	2873	3355300	3358172	hypothetical protein	chr01	-0.318847	0.178158
FOXG_01054	1806	3358367	3360172	hypothetical protein	chr01	-0.218242	0.537159
FOXG_01055	522	3362010	3362531	hypothetical protein	chr01	0.115814	0.998059
FOXG_01056	2222	3362383	3364604	hypothetical protein	chr01	-1.3198	0.00784412
FOXG_01057	2389	3365266	3367654	hypothetical protein	chr01	NA	NA
FOXG_01058	5616	3365270	3370885	hypothetical protein	chr01	0.527231	0.00906492
FOXG_01059	5061	3373789	3378849	hypothetical protein	chr01	-0.557593	0.00777329
FOXG_01060	2390	3380678	3383067	hypothetical protein	chr01	-0.735581	0.0897404
FOXG_01062	1386	3384713	3386098	protein SYM1	chr01	-0.130176	0.91851
FOXG_01063	1789	3386466	3388254	hypothetical protein	chr01	0.460012	0.004069
FOXG_01064	3653	3388507	3392159	tRNA(Met) cytidine acetyltransferase	chr01	0.451981	0.799126
FOXG_01066	1147	3395231	3396439	hypothetical protein	chr01	-0.0345854	0.998059
FOXG_01067	2006	3396522	3398527	hypothetical protein	chr01	0.655619	0.00584736
FOXG_01068	4261	3401480	3405740	hypothetical protein	chr01	0.369684	0.0131491
FOXG_01070	2846	3412552	3415397	NADPH oxidase	chr01	0.767512	0.101128
FOXG_01071	3187	3415302	3418488	urease	chr01	0.290196	0.162511
FOXG_01072	2624	3418649	3421272	hypothetical protein	chr01	0.413873	0.0206099
FOXG_01073	4720	3421418	3426137	hypothetical protein	chr01	-0.446656	0.352158
FOXG_01074	1295	3425894	3427188	succinate dehydrogenase (ubiquinone) membrane anchor subunit	chr01	0.487889	0.278047
FOXG_01075	2980	3427346	3430325	tyrosyl-tRNA synthetase	chr01	0.776038	0.116005
FOXG_01076	1986	3429451	3431436	hypothetical protein	chr01	-0.851152	0.0464588
FOXG_01077	1398	3432208	3433605	hypothetical protein	chr01	-0.706523	0.0141626
FOXG_01078	1165	3434209	3435373	NADPH2:quinone reductase	chr01	-0.661725	0.413119
FOXG_01079	3689	3435378	3439066	hypothetical protein	chr01	-0.334825	0.114013
FOXG_01080	1802	3439252	3441053	threonyl-tRNA synthetase	chr01	0.0832547	0.998059
FOXG_01081	2481	3439369	3441849	hypothetical protein	chr01	-0.520922	0.18831
FOXG_01082	1092	3442277	3443368	maf-like protein	chr01	-0.270272	0.206473
FOXG_01083	3733	3443932	3447664	hypothetical protein	chr01	-0.353352	0.392759
FOXG_01084	2023	3444621	3449087	hypothetical protein	chr01	0.211978	0.373623
FOXG_01085	1881	3448850	3450730	hypothetical protein	chr01	-0.0272166	0.983303
FOXG_01086	3786	3450859	3454644	hypothetical protein	chr01	0.264897	0.456122
FOXG_01087	1936	3456753	3458688	hypothetical protein	chr01	0.0463303	0.998059
FOXG_01088	4342	3459141	3463482	hypothetical protein	chr01	-0.0700285	0.998059
FOXG_01089	2369	3463607	3465975	arginyl-tRNA synthetase	chr01	0.219029	0.87986
FOXG_01090	4253	3466119	3470371	stress-induced-phosphoprotein 1	chr01	-0.578465	0.0196441
FOXG_01092	1752	3475775	3477526	hypothetical protein	chr01	1.47929	0.0473755
FOXG_01093	2132	3477625	3479756	hypothetical protein	chr01	1.09185	0.428124
FOXG_01094	1429	3479213	3480641	hypothetical protein	chr01	-0.554491	0.215725
FOXG_01095	1417	3481745	3483161	hypothetical protein	chr01	-2.21591	2.18398e-11
FOXG_01096	2032	3483457	3485488	hypothetical protein	chr01	-0.306894	0.363625
FOXG_01097	2040	3485755	3487794	hypothetical protein	chr01	0.247189	0.780715
FOXG_01098	1640	3487809	3489448	hypothetical protein	chr01	0.438038	0.160779
FOXG_01099	1417	3489517	3490933	small nuclear ribonucleoprotein G	chr01	-0.332981	0.562844
FOXG_01100	976	3490045	3491020	hypothetical protein	chr01	1.9161	0.967539
FOXG_01101	3305	3491396	3494818	hypothetical protein	chr01	1.02563	0.181861
FOXG_01102	2030	3495010	3497041	hypothetical protein	chr01	-0.0879712	0.929179
FOXG_01103	1502	3497198	3498699	hypothetical protein	chr01	0.0817339	0.998059
FOXG_01104	792	3498953	3499744	hypothetical protein	chr01	0.955537	0.862877
FOXG_01105	1371	3501138	3502508	hypothetical protein	chr01	-0.941617	1.94771e-08
FOXG_01106	444	3502910	3503353	hypothetical protein	chr01	-3.13378	0.215946
FOXG_01107	856	3504932	3505787	hypothetical protein	chr01	0.0832423	0.998059
FOXG_01108	4435	3506413	3510847	hypothetical protein	chr01	-0.0268194	0.998059
FOXG_01109	623	3509282	3509904	hypothetical protein	chr01	NA	NA
FOXG_01110	2220	3510821	3513040	hypothetical protein	chr01	-0.360269	0.00060678
FOXG_01111	3560	3513304	3517063	peptidyl-prolyl cis-trans isomerase, mitochondrial	chr01	0.24046	0.106183
FOXG_01112	1207	3516183	3517389	DNA-directed RNA polymerase III subunit RPC6	chr01	-0.351233	0.750568
FOXG_01113	919	3518348	3519266	hypothetical protein	chr01	-0.904797	0.578383
FOXG_01114	1087	3520924	3522010	histone deacetylase 1/2	chr01	-0.0199937	0.998059
FOXG_01115	1669	3522198	3523866	26S proteasome regulatory subunit rpn11	chr01	-0.0536827	0.96362
FOXG_01116	1609	3524101	3525709	hypothetical protein	chr01	-0.184379	0.840043
FOXG_01119	722	3529081	3529802	hypothetical protein	chr01	-1.74769	0.555577
FOXG_01120	2469	3529957	3532425	hypothetical protein	chr01	-1.37421	0.562947
FOXG_01121	4869	3530316	3535184	CAMK/CAMK1/CAMK1-RCK protein kinase	chr01	0.232589	0.780882
FOXG_01122	2425	3536829	3539360	hypothetical protein	chr01	0.868382	5.24337e-07
FOXG_01123	2405	3539454	3541858	hypothetical protein	chr01	0.688962	0.054572
FOXG_01124	3367	3542191	3545557	hypothetical protein	chr01	1.12247	0.000246222
FOXG_01125	1554	3546094	3547647	hypothetical protein	chr01	0.619668	0.116873
FOXG_01126	2634	3547918	3550551	L-fuculose-phosphate aldolase	chr01	1.95534	0.300155
FOXG_01127	3611	3547975	3551585	hypothetical protein	chr01	-1.20948	0.0372548
FOXG_01128	1656	3551868	3553523	hypothetical protein	chr01	0.413383	0.00390319
FOXG_01129	4999	3554986	3559984	STE protein kinase	chr01	-1.98611	0.764335
FOXG_01130	5187	3554835	3560021	hypothetical protein	chr01	-0.750076	0.857993
FOXG_01131	2219	3561032	3563404	hypothetical protein	chr01	-0.220581	0.826437
FOXG_01132	2047	3565219	3567265	hypothetical protein	chr01	-0.0401986	0.998059
FOXG_01133	8186	3568041	3576226	hypothetical protein	chr01	-0.217647	0.458101
FOXG_01134	2794	3576789	3579582	deoxyribodipyrimidine photo-lyase	chr01	0.155312	0.921494
FOXG_01135	1796	3578520	3580315	40S ribosomal protein S21	chr01	-0.168053	0.833557
FOXG_01136	6031	3580409	3586439	hypothetical protein	chr01	0.66126	0.00581477
FOXG_01137	2963	3587409	3590371	hypothetical protein	chr01	0.0666969	0.86384
FOXG_01138	1468	3592058	3593525	hypothetical protein	chr01	0.287077	0.765565
FOXG_01139	1855	3594441	3596295	60S ribosomal protein L23	chr01	-0.18248	0.858576
FOXG_01140	5502	3596446	3601947	hypothetical protein	chr01	0.434103	0.324284
FOXG_01141	2997	3602415	3605411	hypothetical protein	chr01	-0.314026	0.108063
FOXG_01142	3476	3604067	3607542	malate dehydrogenase (oxaloacetate-decarboxylating)	chr01	-0.0450397	0.998059
FOXG_01143	2259	3607558	3609816	hypothetical protein	chr01	0.0187046	0.998059
FOXG_01144	1386	3610974	3612359	hypothetical protein	chr01	-0.0519628	0.998059
FOXG_01145	3625	3612699	3616323	subtilisin	chr01	1.09424	0.0092832
FOXG_01146	785	3619573	3620357	hypothetical protein	chr01	2.71824	0.709087
FOXG_01147	3185	3620507	3623691	beta-mannosidase	chr01	-0.588754	0.0384639
FOXG_01148	1888	3623931	3625818	hypothetical protein	chr01	0.349465	0.580921
FOXG_01149	1838	3626357	3628194	homocitrate synthase	chr01	-0.594524	0.261832
FOXG_01150	1122	3628439	3629560	hypothetical protein	chr01	1.06482	0.0723479
FOXG_01151	2055	3629627	3631681	glycerate dehydrogenase	chr01	0.363905	0.738489
FOXG_01152	3976	3633112	3637087	hypothetical protein	chr01	1.25216	0.445221
FOXG_01153	3598	3633490	3637087	hypothetical protein	chr01	1.39224	0.15715
FOXG_01154	5184	3637253	3642436	hypothetical protein	chr01	0.556859	0.000944405
FOXG_01155	1233	3640851	3642083	hypothetical protein	chr01	NA	NA
FOXG_01156	1032	3642658	3643689	peptide-methionine (S)-S-oxide reductase	chr01	-2.34593	0.642569
FOXG_01157	2346	3642726	3645071	hypothetical protein	chr01	-0.119787	0.929179
FOXG_01158	4136	3645283	3649418	hypothetical protein	chr01	-0.332767	0.0261528
FOXG_01159	2387	3653599	3655985	homocitrate synthase, mitochondrial	chr01	-0.00383306	0.998059
FOXG_01160	4987	3656955	3661941	predicted protein	chr01	-0.605415	0.34489
FOXG_01161	3018	3663219	3666292	threonine ammonia-lyase, biosynthetic	chr01	-0.292689	0.75113
FOXG_01162	889	3666476	3667364	hypothetical protein	chr01	-2.24132	6.53359e-07
FOXG_01163	2471	3667648	3670118	hypothetical protein	chr01	-0.586321	0.0627805
FOXG_01164	6348	3670677	3677024	hypothetical protein	chr01	-0.912367	0.00209553
FOXG_01165	2708	3674352	3677059	hypothetical protein	chr01	0.0832218	0.998059
FOXG_01166	2388	3677164	3679551	hypothetical protein	chr01	NA	NA
FOXG_01167	2493	3677063	3679555	hypothetical protein	chr01	-1.20134	0.60952
FOXG_01168	8590	3679656	3688245	1-phosphatidylinositol-3-phosphate 5-kinase	chr01	-0.0806149	0.967539
FOXG_01169	2916	3688694	3691609	hypothetical protein	chr01	NA	NA
FOXG_01170	4611	3688677	3693287	BolA protein	chr01	0.902191	0.00246561
FOXG_01171	2380	3694745	3697127	hypothetical protein	chr01	0.565942	0.000909247
FOXG_01172	2752	3695950	3698701	translation initiation factor 4E	chr01	0.0240085	0.998059
FOXG_01173	183	3700358	3700540	hypothetical protein	chr01	0.235151	0.957862
FOXG_01174	1246	3700708	3701953	hypothetical protein	chr01	-0.18171	0.900319
FOXG_01175	5888	3704604	3710491	hypothetical protein	chr01	-0.97541	7.75141e-08
FOXG_01176	3196	3710692	3713887	hypothetical protein	chr01	0.0179735	0.998059
FOXG_01177	3807	3714024	3717830	hypothetical protein	chr01	-0.00414294	0.998059
FOXG_01178	1024	3719570	3720593	cell cycle checkpoint protein	chr01	-0.508698	0.0343776
FOXG_01179	341	3720745	3721085	cell cycle checkpoint protein	chr01	-0.949069	0.000141816
FOXG_01180	1725	3721402	3723126	histone acetyltransferase	chr01	0.190908	0.471055
FOXG_01181	993	3724556	3725548	hypothetical protein	chr01	0.620999	0.0017997
FOXG_01182	1348	3727285	3728632	biotin synthetase	chr01	-0.700426	0.0125287
FOXG_01183	3720	3729351	3733070	hypothetical protein	chr01	NA	NA
FOXG_01184	5581	3728984	3734564	mannose-P-dolichol utilization defect 1	chr01	-0.567665	1.78413e-07
FOXG_01185	1071	3734468	3735538	hypothetical protein	chr01	-0.485623	0.0668756
FOXG_01186	2248	3737545	3739792	hypothetical protein	chr01	0.318648	0.940186
FOXG_01187	768	3742510	3743277	hypothetical protein	chr01	3.06354	0.101775
FOXG_01188	1436	3743690	3745125	hypothetical protein	chr01	0.0499241	0.998059
FOXG_01189	2827	3745400	3748226	protein PNG1	chr01	-0.291356	0.39244
FOXG_01190	3089	3751652	3754740	hypothetical protein	chr01	0.586219	0.557247
FOXG_01191	1870	3754868	3756737	nicotinate phosphoribosyltransferase	chr01	0.149758	0.793213
FOXG_01192	1481	3756881	3758361	hypothetical protein	chr01	-0.37182	0.172995
FOXG_01193	1770	3758463	3760232	hypothetical protein	chr01	-1.60574	7.3333e-16
FOXG_01194	2813	3759973	3762785	hypothetical protein	chr01	-1.61477	0.00360851
FOXG_01195	4964	3761762	3766725	hypothetical protein	chr01	0.172087	0.800474
FOXG_01196	2173	3767563	3769735	hypothetical protein	chr01	0.882799	0.254039
FOXG_01197	1106	3771267	3772372	hypothetical protein	chr01	0.356669	0.0122901
FOXG_01198	1491	3772468	3773958	hypothetical protein	chr01	-0.478995	0.0237093
FOXG_01199	1221	3774388	3775608	hypothetical protein	chr01	-0.535529	0.0175798
FOXG_01200	1372	3775516	3777005	hypothetical protein	chr01	1.39129	0.626419
FOXG_01201	4080	3777483	3781562	hypothetical protein	chr01	-0.437842	9.07414e-06
FOXG_01202	2304	3782713	3785016	hypothetical protein	chr01	0.414675	0.77332
FOXG_01203	2007	3787304	3789310	hypothetical protein	chr01	0.508028	0.473225
FOXG_01204	1173	3789458	3790630	hypothetical protein	chr01	-14.171	0.998059
FOXG_01205	1232	3791118	3792349	hypothetical protein	chr01	0.0832676	0.998059
FOXG_01206	1214	3792987	3794200	hypothetical protein	chr01	NA	NA
FOXG_01207	1112	3794904	3796015	hypothetical protein	chr01	0.886502	0.997067
FOXG_01208	3359	3798290	3801648	sialidase-1	chr01	0.0832743	0.998059
FOXG_01209	4359	3803646	3808004	predicted protein	chr01	0.261965	0.782582
FOXG_01210	1446	3809912	3811357	hypothetical protein	chr01	0.311044	0.823601
FOXG_01211	5746	3811497	3817242	hypothetical protein	chr01	0.0225157	0.980239
FOXG_01212	1062	3822205	3823266	hypothetical protein	chr01	-0.139597	0.970509
FOXG_01213	2334	3825052	3827385	hypothetical protein	chr01	-1.92946	0.943383
FOXG_01214	499	3829654	3830152	hypothetical protein	chr01	NA	NA
FOXG_01217	1218	3834307	3835549	catechol O-methyltransferase	chr01	-0.43823	0.320153
FOXG_01220	491	3843224	3843714	hypothetical protein	chr01	0.0832305	0.998059
FOXG_01221	1213	3843849	3845061	hypothetical protein	chr01	4.28768	0.370602
FOXG_01222	657	3845210	3845866	hypothetical protein	chr01	3.88295	0.785131
FOXG_01223	1559	3847957	3849515	hypothetical protein	chr01	0.422122	0.27392
FOXG_01224	1043	3850702	3851744	hypothetical protein	chr01	-0.556165	0.94513
FOXG_01225	1855	3852129	3853983	hypothetical protein	chr01	0.0290071	0.998059
FOXG_01226	2426	3854875	3857300	hypothetical protein	chr01	-0.327795	0.919752
FOXG_01227	1245	3857190	3858434	hypothetical protein	chr01	3.58755	0.0294103
FOXG_01228	1429	3859141	3860569	hypothetical protein	chr01	0.0045529	0.998059
FOXG_01229	1337	3860609	3861945	hypothetical protein	chr01	0.149819	0.998059
FOXG_01230	850	3862581	3863430	hypothetical protein	chr01	-1.0557	0.48398
FOXG_01231	456	3863975	3864430	hypothetical protein	chr01	0.0832208	0.998059
FOXG_01232	1059	3868397	3869455	hypothetical protein	chr01	0.0756796	0.96362
FOXG_01233	2175	3869799	3871973	hypothetical protein	chr01	0.87653	0.0018129
FOXG_01234	3217	3873176	3876392	hypothetical protein	chr01	1.1662	0.0728453
FOXG_01235	1701	3876735	3878435	hypothetical protein	chr01	-0.151806	0.905339
FOXG_01236	980	3878915	3879894	hypothetical protein	chr01	3.63396	0.529522
FOXG_01237	2235	3880322	3882556	hypothetical protein	chr01	13.5693	0.998059
FOXG_01238	1952	3882797	3884748	hypothetical protein	chr01	-1.94496	0.96362
FOXG_01239	1513	3885894	3887406	conserved hypothetical protein	chr01	0.0832544	0.998059
FOXG_01240	1194	3888071	3889264	hypothetical protein	chr01	NA	NA
FOXG_01241	1289	3889869	3891157	hypothetical protein	chr01	-1.734	0.973854
FOXG_01242	1352	3892624	3893975	hypothetical protein	chr01	-1.33098	0.878555
FOXG_01243	1112	3896385	3897496	hypothetical protein	chr01	-1.01514	0.411024
FOXG_01244	918	3899621	3900538	hypothetical protein	chr01	0.938961	0.147726
FOXG_01245	2637	3900560	3903196	hypothetical protein	chr01	-1.78563	0.00264786
FOXG_01246	690	3903421	3904110	hypothetical protein	chr01	14.3893	0.998059
FOXG_01247	915	3905090	3906004	hypothetical protein	chr01	1.86115	0.288875
FOXG_01248	772	3906074	3906845	hypothetical protein	chr01	1.21911	0.00102852
FOXG_01249	673	3907099	3907771	hypothetical protein	chr01	-0.856941	0.254247
FOXG_01250	1144	3908228	3909371	hypothetical protein	chr01	-2.14161	0.00439918
FOXG_01251	527	3909578	3910104	hypothetical protein	chr01	0.0832544	0.998059
FOXG_01252	2057	3910586	3912642	hypothetical protein	chr01	-0.795242	0.809422
FOXG_01253	1270	3913379	3914648	hypothetical protein	chr01	0.651981	0.96362
FOXG_01254	1047	3915989	3917035	hypothetical protein	chr01	0.615798	0.998059
FOXG_01255	2226	3917402	3919627	hypothetical protein	chr01	0.0718532	0.998059
FOXG_01256	810	3919399	3920208	hypothetical protein	chr01	-0.129709	0.998059
FOXG_01257	2395	3920750	3923144	hypothetical protein	chr01	-0.0947518	0.931729
FOXG_01258	2052	3923126	3925177	hypothetical protein	chr01	-1.53272	0.904101
FOXG_01259	3401	3926549	3929949	hypothetical protein	chr01	-8.08145	0.998059
FOXG_01260	1204	3929879	3931082	hypothetical protein	chr01	0.968267	0.00251959
FOXG_01261	4505	3933378	3937882	hypothetical protein	chr01	1.7749	0.532298
FOXG_01262	1436	3936008	3937443	hypothetical protein	chr01	NA	NA
FOXG_01265	1777	3939617	3941393	hypothetical protein	chr01	5.00063	0.187846
FOXG_01266	982	3943767	3944756	pyrimidine 5'-nucleotidase	chr01	3.91915	1.24462e-13
FOXG_01267	2475	3945387	3947861	hypothetical protein	chr01	4.51949	5.16639e-77
FOXG_01268	1655	3948293	3949947	hypothetical protein	chr01	2.47714	6.85557e-20
FOXG_01269	552	3951331	3951882	conidiation-specific protein 10	chr01	0.0831757	0.998059
FOXG_01270	1685	3953835	3955519	hypothetical protein	chr01	0.889383	0.64819
FOXG_01271	2044	3955817	3957860	hypothetical protein	chr01	NA	NA
FOXG_01272	3494	3955962	3959455	hypothetical protein	chr01	0.922737	0.001824
FOXG_01273	4046	3959694	3963739	hypothetical protein	chr01	0.440276	0.0718542
FOXG_01274	2485	3962333	3964817	hypothetical protein	chr01	0.931335	0.3683
FOXG_01275	1319	3965280	3966598	hypothetical protein	chr01	0.687874	0.652
FOXG_01276	375	3967339	3967713	hypothetical protein	chr01	0.962885	0.0726369
FOXG_01277	895	3968405	3969299	hypothetical protein	chr01	-0.167142	0.998059
FOXG_01278	2205	3969253	3971457	hypothetical protein	chr01	-0.300461	0.784924
FOXG_01279	1747	3972212	3973958	hypothetical protein	chr01	0.136774	0.941673
FOXG_01280	2603	3975082	3977684	hypothetical protein	chr01	0.410854	0.314904
FOXG_01281	2598	3978321	3980918	hypothetical protein	chr01	0.522129	0.193094
FOXG_01282	1973	3982469	3984441	hypothetical protein	chr01	0.27742	0.884596
FOXG_01284	2122	3988151	3990272	cerevisin	chr01	-0.0456129	0.998059
FOXG_01287	1026	4000825	4001850	NADH dehydrogenase	chr01	0.201322	0.5777
FOXG_01288	2858	4001965	4004822	oligosaccharyl transferase complex subunit OST4	chr01	-1.07038	3.18584e-10
FOXG_01289	1109	4005040	4006148	pre-mRNA-splicing factor isy-1	chr01	0.046741	0.986693
FOXG_01290	4804	4007529	4012332	hypothetical protein	chr01	-0.0434505	0.998059
FOXG_01291	1966	4010397	4012362	homoserine O-acetyltransferase	chr01	-15.1021	0.998059
FOXG_01292	1586	4012506	4014091	hypothetical protein	chr01	-1.76623	0.00168749
FOXG_01293	1335	4014172	4015506	hypothetical protein	chr01	-1.09429	0.00711124
FOXG_01294	1046	4015541	4016586	ADP-ribose pyrophosphatase	chr01	-0.557193	0.0512148
FOXG_01295	1199	4016559	4017757	hypothetical protein	chr01	0.242253	0.998059
FOXG_01296	3657	4018491	4022147	hypothetical protein	chr01	-1.44531	0.00335512
FOXG_01297	1996	4022238	4024289	hypothetical protein	chr01	-1.40623	0.000828082
FOXG_01298	2353	4024402	4026754	COP9 signalosome complex subunit 2	chr01	-0.819913	1.788e-11
FOXG_01299	630	4033328	4033957	hypothetical protein	chr01	-0.0524921	0.972733
FOXG_01300	1615	4036544	4038158	hypothetical protein	chr01	0.0536824	0.980882
FOXG_01301	2501	4038546	4041046	glutamine synthetase	chr01	0.0859046	0.998059
FOXG_01302	2821	4041267	4044087	glucose 1-dehydrogenase	chr01	-0.308875	0.803356
FOXG_01303	3925	4041279	4045203	isocitrate lyase	chr01	1.03703	0.015343
FOXG_01304	1526	4045881	4047406	2-methylcitrate synthase, mitochondrial	chr01	1.15794	0.0116763
FOXG_01305	1130	4047430	4048559	murein transglycosylase	chr01	0.0511737	0.996061
FOXG_01306	1851	4048698	4050548	hypothetical protein	chr01	0.436893	0.74237
FOXG_01307	1733	4050686	4052418	glutathione S-transferase	chr01	-1.09018	0.05333
FOXG_01308	6213	4053513	4059725	hypothetical protein	chr01	-1.82233	0.656061
FOXG_01309	1030	4059859	4060888	hypothetical protein	chr01	-0.288466	0.970509
FOXG_01310	1754	4061275	4063028	GTP-binding protein RHO3	chr01	0.309954	0.0349088
FOXG_01311	1818	4063113	4064930	hypothetical protein	chr01	0.247656	0.354019
FOXG_01312	1474	4065267	4066740	hypothetical protein	chr01	0.25541	0.634214
FOXG_01313	3093	4067062	4070154	beta-glucosidase	chr01	-0.671963	0.0205514
FOXG_01314	1218	4070070	4071287	hypothetical protein	chr01	0.880101	0.504883
FOXG_01315	1732	4072501	4074232	hypothetical protein	chr01	0.190049	0.998059
FOXG_01316	789	4074684	4075472	hypothetical protein	chr01	0.0832305	0.998059
FOXG_01317	330	4079506	4079835	hypothetical protein	chr01	NA	NA
FOXG_01318	727	4080982	4081708	hypothetical protein	chr01	NA	NA
FOXG_01319	312	4083998	4084309	hypothetical protein	chr01	NA	NA
FOXG_01320	999	4085772	4086770	hypothetical protein	chr01	-2.61732	0.728118
FOXG_01321	627	4087314	4087940	hypothetical protein	chr01	2.32025	0.495589
FOXG_01322	1545	4088228	4089772	succinate-semialdehyde dehydrogenase (NADP+)	chr01	0.0967534	0.998059
FOXG_01323	1438	4090954	4092391	monoamine oxidase	chr01	3.50984	0.587293
FOXG_01324	2884	4093872	4096755	hypothetical protein	chr01	-0.742113	0.0666067
FOXG_01325	2583	4097804	4100386	hypothetical protein	chr01	0.0832529	0.998059
FOXG_01326	468	4101681	4102148	hypothetical protein	chr01	-1.33921	0.998059
FOXG_01327	2658	4104202	4106859	hypothetical protein	chr01	0.135394	0.702489
FOXG_01328	1256	4106876	4108131	hypothetical protein	chr01	2.52179	0.00705977
FOXG_01329	1057	4108384	4109440	hypothetical protein	chr01	-0.686821	0.875607
FOXG_01330	2954	4109227	4112180	hypothetical protein	chr01	0.693258	0.0169875
FOXG_01331	1555	4112571	4114125	hypothetical protein	chr01	0.500165	0.593719
FOXG_01332	2530	4117050	4119579	hypothetical protein	chr01	-1.22403	0.328115
FOXG_01333	1495	4122137	4123631	hypothetical protein	chr01	-2.22159	0.816645
FOXG_01334	971	4125873	4126843	dihydrodipicolinate synthase	chr01	-1.40224	0.650432
FOXG_01335	2341	4126972	4129312	hypothetical protein	chr01	-0.688531	0.422983
FOXG_01336	726	4130442	4131167	hypothetical protein	chr01	NA	NA
FOXG_01337	1365	4132952	4134316	hypothetical protein	chr01	0.087454	0.998059
FOXG_01338	1916	4134458	4136373	aldehyde dehydrogenase (NAD+)	chr01	-0.584867	0.555577
FOXG_01339	3772	4136223	4139994	hypothetical protein	chr01	-0.0617887	0.967992
FOXG_01340	861	4145296	4146156	hypothetical protein	chr01	-1.66499	0.50029
FOXG_01341	2931	4146586	4149516	hypothetical protein	chr01	-1.75513	1.09132e-10
FOXG_01342	1879	4150054	4151932	hypothetical protein	chr01	-2.65529	0.00410508
FOXG_01343	960	4152015	4152974	hypothetical protein	chr01	0.441648	0.998059
FOXG_01344	1030	4155892	4156921	hypothetical protein	chr01	1.58009	1.43511e-07
FOXG_01345	2430	4156945	4159374	hypothetical protein	chr01	1.43729	0.995534
FOXG_01346	962	4161230	4162191	hypothetical protein	chr01	-0.0464639	0.998059
FOXG_01347	3749	4162094	4165842	hypothetical protein	chr01	-0.09414	0.998059
FOXG_01348	2656	4166371	4169026	hypothetical protein	chr01	-0.613497	0.979807
FOXG_01349	1969	4169119	4171087	hypothetical protein	chr01	-4.63188	0.998059
FOXG_01350	447	4172157	4172603	hypothetical protein	chr01	-1.87383	0.967992
FOXG_01351	1558	4175513	4177070	hypothetical protein	chr01	-2.47573	0.754184
FOXG_01352	1201	4177053	4178253	hypothetical protein	chr01	NA	NA
FOXG_01353	471	4179645	4180115	hypothetical protein	chr01	0.0832633	0.998059
FOXG_01354	606	4180410	4181015	oxidoreductase	chr01	-0.680891	0.93912
FOXG_01355	1449	4181511	4182959	arsenical-resistance protein	chr01	NA	NA
FOXG_01356	3016	4181200	4184215	hypothetical protein	chr01	-0.836478	0.333633
FOXG_01357	720	4187359	4188078	hypothetical protein	chr01	2.03369	0.96362
FOXG_01358	2697	4190251	4192947	hypothetical protein	chr01	0.0832299	0.998059
FOXG_01359	919	4196210	4197128	hypothetical protein	chr01	NA	NA
FOXG_01360	393	4202174	4202566	hypothetical protein	chr01	NA	NA
FOXG_01361	4754	4202725	4207478	hypothetical protein	chr01	2.6966	0.00149806
FOXG_01363	433	4211177	4211609	hypothetical protein	chr01	-10.2227	0.998059
FOXG_01364	2172	4211919	4214090	hypothetical protein	chr01	-0.0629159	0.993853
FOXG_01365	2966	4214441	4217406	beta-glucosidase	chr01	-0.351337	0.96362
FOXG_01366	1599	4218084	4219682	hypothetical protein	chr01	0.866496	0.431005
FOXG_01367	373	4219972	4220344	hypothetical protein	chr01	0.656473	0.63837
FOXG_01368	342	4220892	4221233	hypothetical protein	chr01	0.0259387	0.998059
FOXG_01369	1749	4222161	4223909	hypothetical protein	chr01	0.110697	0.998059
FOXG_01370	946	4224057	4225002	hypothetical protein	chr01	1.02965	0.764924
FOXG_01371	1146	4225434	4226579	hypothetical protein	chr01	0.0832305	0.998059
FOXG_01372	1881	4227262	4229142	conserved hypothetical protein	chr01	-20.401	0.998059
FOXG_01373	1040	4229612	4230651	hypothetical protein	chr01	13.2016	0.998059
FOXG_01374	2887	4230907	4233793	hypothetical protein	chr01	-0.844821	0.709469
FOXG_01375	1718	4234184	4235901	NAD-dependent aldehyde dehydrogenase	chr01	-1.50679	0.673325
FOXG_01376	1781	4236478	4238258	hypothetical protein	chr01	0.0832034	0.998059
FOXG_01377	1149	4238651	4239799	hypothetical protein	chr01	1.50223	0.393129
FOXG_01378	1013	4240078	4241090	hypothetical protein	chr01	1.59925	0.469064
FOXG_01379	1938	4241432	4243369	hypothetical protein	chr01	0.0638777	0.998059
FOXG_01380	1566	4243892	4245457	hypothetical protein	chr01	1.9161	0.967539
FOXG_01381	953	4245848	4246800	3-oxoacyl-[acyl-carrier protein] reductase	chr01	2.03369	0.96362
FOXG_01382	1681	4247252	4248932	hypothetical protein	chr01	-15.2138	0.998059
FOXG_01383	1507	4249730	4251236	hypothetical protein	chr01	12.8389	0.998059
FOXG_01384	1112	4251741	4252852	hypothetical protein	chr01	13.4736	0.998059
FOXG_01385	869	4253835	4254703	hypothetical protein	chr01	NA	NA
FOXG_01386	1124	4255551	4256674	hypothetical protein	chr01	NA	NA
FOXG_01387	967	4257654	4258620	hypothetical protein	chr01	-0.738166	0.998059
FOXG_01390	1070	4268540	4269609	hypothetical protein	chr01	NA	NA
FOXG_01391	1203	4271650	4272852	hypothetical protein	chr01	NA	NA
FOXG_01392	3268	4280662	4283929	predicted protein	chr01	-0.643633	0.114449
FOXG_01395	667	4292850	4293516	hypothetical protein	chr01	NA	NA
FOXG_01397	1287	4300255	4301541	hypothetical protein	chr01	-1.71502	0.458121
FOXG_01398	1586	4303001	4304586	hypothetical protein	chr01	2.03369	0.96362
FOXG_01399	531	4308399	4308929	hypothetical protein	chr01	NA	NA
FOXG_01400	1240	4309748	4310987	hypothetical protein	chr01	NA	NA
FOXG_01401	873	4312609	4313481	hypothetical protein	chr01	NA	NA
FOXG_01402	821	4325246	4326066	hypothetical protein	chr01	0.0832076	0.998059
FOXG_01403	3274	4327621	4330894	hypothetical protein	chr01	NA	NA
FOXG_01404	1607	4331601	4333207	hypothetical protein	chr01	NA	NA
FOXG_01406	1686	929	2614	hypothetical protein	chr05	-2.01496	0.611552
FOXG_01407	651	3951	4601	hypothetical protein	chr05	0.370735	0.998059
FOXG_01408	1733	6158	7890	enoyl-CoA hydratase	chr05	0.301432	0.66621
FOXG_01412	1133	12006	13138	hypothetical protein	chr05	0.148169	0.76753
FOXG_01413	1655	13131	14785	40S ribosomal protein S1	chr05	-0.0700694	0.993733
FOXG_01414	1778	14960	16737	hypothetical protein	chr05	-0.459024	0.404806
FOXG_01417	1019	22378	23396	hypothetical protein	chr05	0.222671	0.589114
FOXG_01418	1734	22683	24664	uracil phosphoribosyltransferase	chr05	-0.0768095	0.806124
FOXG_01419	3014	24752	27765	hypothetical protein	chr05	0.338541	0.543274
FOXG_01420	1836	27986	29821	GTP-binding protein rhb1	chr05	0.130194	0.490629
FOXG_01421	3056	30022	33077	hypothetical protein	chr05	-1.18231	0.000166082
FOXG_01422	1279	31799	33131	Ham1 family protein	chr05	-0.782253	0.440181
FOXG_01423	937	33179	34115	dTMP kinase	chr05	-0.0771476	0.998059
FOXG_01424	6074	34130	40203	hypothetical protein	chr05	0.139057	0.801481
FOXG_01425	2166	40665	44319	D-3-phosphoglycerate dehydrogenase 2	chr05	0.596364	0.0160883
FOXG_01426	2690	45240	47929	nucleosome assembly protein 1-like 1	chr05	0.405591	0.306925
FOXG_01429	1089	55424	56512	ubiquitin-conjugating enzyme E2 J1	chr05	-0.389016	0.280801
FOXG_01430	783	56953	57735	hypothetical protein	chr05	0.778664	0.243235
FOXG_01431	6129	60659	66787	hypothetical protein	chr05	0.582709	0.163663
FOXG_01432	3026	67239	70264	hypothetical protein	chr05	0.54613	0.0244623
FOXG_01433	3243	68412	71654	hypothetical protein	chr05	0.426495	0.772597
FOXG_01434	3809	71929	75737	dynamin GTPase	chr05	0.365682	0.00929599
FOXG_01435	3900	75214	79124	hypothetical protein	chr05	-0.295782	0.392229
FOXG_01436	2627	76140	78766	hypothetical protein	chr05	0.053665	0.998059
FOXG_01437	3383	81401	84783	hypothetical protein	chr05	0.434506	0.000465187
FOXG_01438	1678	84767	86444	hypothetical protein	chr05	0.501836	0.744938
FOXG_01439	1650	86810	88459	hypothetical protein	chr05	1.07737	0.0225151
FOXG_01440	605	88786	89390	cyanate hydratase	chr05	-0.889323	0.144618
FOXG_01441	1259	91150	92408	hypothetical protein	chr05	0.179563	0.973385
FOXG_01442	5817	93376	99192	hypothetical protein	chr05	0.612863	0.000145505
FOXG_01443	3863	99806	103668	hypothetical protein	chr05	-0.24857	0.481366
FOXG_01444	1467	103735	105201	hypothetical protein	chr05	-0.934552	0.810365
FOXG_01445	1339	106625	107963	hypothetical protein	chr05	-0.343221	0.28853
FOXG_01446	3277	111867	115143	hypothetical protein	chr05	-0.277398	0.573415
FOXG_01447	5088	114289	119376	histone-lysine N-methyltransferase, H3 lysine-4 specific	chr05	0.257864	0.387588
FOXG_01448	1845	119904	121748	hypothetical protein	chr05	-1.95155	9.31018e-06
FOXG_01449	1935	121857	123791	hypothetical protein	chr05	-0.0400103	0.967992
FOXG_01450	1042	122846	123887	hypothetical protein	chr05	0.480372	0.846029
FOXG_01451	1409	123941	125349	hypothetical protein	chr05	-0.373599	0.00025579
FOXG_01452	814	125156	125969	protein trm-112	chr05	0.289987	0.858973
FOXG_01453	1374	125979	127352	peptidyl-prolyl cis-trans isomerase B	chr05	-0.48315	0.112447
FOXG_01454	633	127709	128341	30S ribosomal protein S13	chr05	0.291078	0.624391
FOXG_01455	2555	127825	130379	membrane dipeptidase	chr05	0.0216785	0.998059
FOXG_01456	3168	131286	134453	tyrosyl-tRNA synthetase	chr05	0.0580052	0.916596
FOXG_01457	1623	132870	134492	hypothetical protein	chr05	NA	NA
FOXG_01458	1772	135033	136804	hypothetical protein	chr05	0.338505	0.460482
FOXG_01459	2693	138379	141071	hypothetical protein	chr05	-0.514677	0.000751582
FOXG_01460	3601	141653	145253	AP-3 complex subunit delta	chr05	-0.195819	0.319055
FOXG_01461	4366	146990	151355	hypothetical protein	chr05	-0.146819	0.803356
FOXG_01462	1892	153828	155719	hypothetical protein	chr05	-0.0846723	0.580584
FOXG_01463	2471	155738	158208	hypothetical protein	chr05	-0.0343372	0.998059
FOXG_01464	3562	155738	159299	hypothetical protein	chr05	0.169799	0.682404
FOXG_01465	3423	159527	162949	hypothetical protein	chr05	0.5803	0.611669
FOXG_01466	1308	161814	164731	hypothetical protein	chr05	0.154195	0.981342
FOXG_01467	2335	164916	167250	hypothetical protein	chr05	0.244693	0.939621
FOXG_01468	1508	167382	168889	CMGC/CDK/CDK7 protein kinase	chr05	0.220869	0.434251
FOXG_01469	2829	169188	172016	hypothetical protein	chr05	-0.203828	0.524212
FOXG_01470	2994	172543	175536	aspartate kinase	chr05	-0.10548	0.954629
FOXG_01471	3702	175979	179680	hypothetical protein	chr05	-0.519757	0.14505
FOXG_01472	1758	180768	182525	protein yop-1	chr05	-0.382371	0.0923619
FOXG_01473	2527	182702	185228	hypothetical protein	chr05	-0.00710893	0.998059
FOXG_01474	623	184967	185589	hypothetical protein	chr05	0.210933	0.812236
FOXG_01475	1093	185735	186827	hypothetical protein	chr05	-0.551668	0.112789
FOXG_01476	1921	186180	188100	hypothetical protein	chr05	0.141925	0.997178
FOXG_01477	2924	189270	192197	hypothetical protein	chr05	-2.00475	2.69738e-05
FOXG_01478	1583	193930	195512	hypothetical protein	chr05	0.32984	0.595644
FOXG_01479	4484	195608	200091	conserved hypothetical protein	chr05	0.469864	0.228877
FOXG_01480	4042	197516	201557	hypothetical protein	chr05	-0.893499	6.47865e-07
FOXG_01481	1901	202008	203908	hypothetical protein	chr05	1.33558	0.0051856
FOXG_01482	2491	204101	206591	L-asparaginase	chr05	0.0280925	0.998059
FOXG_01485	2027	208984	211010	hypothetical protein	chr05	NA	NA
FOXG_01486	3806	211139	215034	hypothetical protein	chr05	0.0710495	0.88958
FOXG_01487	1310	213690	214999	glycoprotein endopeptidase KAE1	chr05	NA	NA
FOXG_01488	3350	215544	218893	enhancer-polycomb-like protein 1	chr05	0.557864	0.000232575
FOXG_01489	1600	219139	220738	calcineurin subunit B	chr05	-0.328774	0.16769
FOXG_01490	3032	226406	229437	hypothetical protein	chr05	0.586459	0.0248122
FOXG_01491	1592	234621	236212	hypothetical protein	chr05	0.251563	0.687855
FOXG_01492	963	237190	238152	elongation factor 1-gamma	chr05	-0.154068	0.919837
FOXG_01493	2155	237715	239869	hypothetical protein	chr05	-0.10961	0.967539
FOXG_01494	1396	240196	241591	hypothetical protein	chr05	0.552964	0.678668
FOXG_01495	1918	242160	244077	hypothetical protein	chr05	0.489733	0.688534
FOXG_01496	2657	244236	246892	hypothetical protein	chr05	0.760398	0.0199476
FOXG_01497	325	248502	248826	hypothetical protein	chr05	-0.914941	0.72166
FOXG_01498	4017	249024	253040	hypothetical protein	chr05	0.439322	0.642072
FOXG_01499	655	253235	253889	hypothetical protein	chr05	0.150153	0.940503
FOXG_01500	492	254129	254620	hypothetical protein	chr05	-0.0755403	0.998059
FOXG_01501	6084	255382	261465	hypothetical protein	chr05	-0.807109	0.0760281
FOXG_01502	3700	261893	265592	hypothetical protein	chr05	0.00180531	0.998059
FOXG_01503	1335	265804	267138	hypothetical protein	chr05	-0.159913	0.939646
FOXG_01504	1566	267389	268954	hypothetical protein	chr05	0.802111	0.257999
FOXG_01505	2050	274102	276151	hypothetical protein	chr05	-0.270366	0.197292
FOXG_01506	210	274360	274569	hypothetical protein	chr05	NA	NA
FOXG_01507	1419	276428	277846	hypothetical protein	chr05	0.377109	0.377613
FOXG_01508	1822	276699	278520	hypothetical protein	chr05	0.130431	0.784198
FOXG_01509	2493	278785	281281	protein phosphatase 5	chr05	-0.047189	0.996061
FOXG_01510	1770	281845	283614	hypothetical protein	chr05	0.495586	0.198197
FOXG_01511	2441	283717	286157	atypical/ABC1/ABC1-A protein kinase	chr05	0.655251	0.174323
FOXG_01512	3366	286425	289790	NAD+ synthase (glutamine-hydrolysing)	chr05	-0.385139	0.0243103
FOXG_01513	2071	291649	293719	hypothetical protein	chr05	0.782415	0.766714
FOXG_01514	1374	294112	295485	hypothetical protein	chr05	-0.587533	0.998059
FOXG_01515	2151	295925	298075	hypothetical protein	chr05	-0.52304	0.739516
FOXG_01516	1191	298287	299477	hypothetical protein	chr05	-0.320324	0.693222
FOXG_01517	1255	300809	302063	hypothetical protein	chr05	1.51391	0.00139829
FOXG_01518	851	306134	306984	hypothetical protein	chr05	-2.34498	0.810695
FOXG_01519	4567	314655	319221	hypothetical protein	chr05	0.0991614	0.93776
FOXG_01520	1867	319571	321437	hypothetical protein	chr05	-0.293665	0.998059
FOXG_01521	3136	319591	322726	mannosyltransferase	chr05	-0.387808	0.0886131
FOXG_01522	3706	322833	326538	hypothetical protein	chr05	-0.39131	0.191709
FOXG_01523	1076	325485	326560	hypothetical protein	chr05	0.0832305	0.998059
FOXG_01525	2693	327880	330572	hypothetical protein	chr05	0.122558	0.964886
FOXG_01526	1493	333361	334853	queuine tRNA-ribosyltransferase	chr05	0.171627	0.94103
FOXG_01527	2839	336056	338894	hypothetical protein	chr05	1.43492	0.0917749
FOXG_01528	1572	338664	340235	copper homeostasis protein	chr05	0.320196	0.75811
FOXG_01529	1496	340564	342059	hypothetical protein	chr05	0.79117	0.456702
FOXG_01530	4342	342310	346651	hypothetical protein	chr05	0.145112	0.988483
FOXG_01531	3272	343794	347065	periodic tryptophan protein 2	chr05	0.79953	0.477065
FOXG_01532	3234	347468	350701	hypothetical protein	chr05	-0.118946	0.929179
FOXG_01533	2195	349483	351677	serine/threonine protein kinase	chr05	0.0562955	0.998059
FOXG_01534	5480	352382	357947	ubiquitin thiolesterase	chr05	-0.285359	0.229636
FOXG_01535	4752	360967	365718	ABC transporter	chr05	0.460865	0.81915
FOXG_01536	985	365962	366946	glutathione S-transferase	chr05	2.02546	0.96362
FOXG_01539	1901	372623	374523	hypothetical protein	chr05	0.167948	0.866469
FOXG_01540	3994	374575	378568	hypothetical protein	chr05	-0.300214	0.303244
FOXG_01541	1460	383888	385347	hypothetical protein	chr05	0.0298124	0.998059
FOXG_01542	1642	385607	387248	hypothetical protein	chr05	-0.083672	0.967992
FOXG_01543	4026	388500	392525	succinate dehydrogenase (ubiquinone) flavoprotein subunit	chr05	-1.16957	0.000282645
FOXG_01544	3056	392788	395843	succinate dehydrogenase [ubiquinone] flavoprotein subunit, mitochondrial	chr05	0.619998	0.14716
FOXG_01545	1984	398033	400016	hypothetical protein	chr05	2.49079	2.5309e-19
FOXG_01546	1946	400469	402414	hypothetical protein	chr05	-0.697253	0.0469286
FOXG_01547	2439	402595	405033	hypothetical protein	chr05	-0.407149	0.940376
FOXG_01548	1668	406538	408205	hypothetical protein	chr05	-0.509953	0.842892
FOXG_01549	388	408882	409269	hypothetical protein	chr05	0.0832053	0.998059
FOXG_01550	2290	417479	419768	hypothetical protein	chr05	-0.0522002	0.998059
FOXG_01551	345	424847	425191	hypothetical protein	chr05	2.74996	0.776266
FOXG_01552	500	426273	426772	hypothetical protein	chr05	-2.44525	0.758526
FOXG_01553	2630	427321	429950	hypothetical protein	chr05	0.262449	0.246359
FOXG_01554	2366	430753	433118	hypothetical protein	chr05	-1.59658	0.06683
FOXG_01555	2312	433293	435604	fatty acid elongase 3	chr05	0.161361	0.754984
FOXG_01556	6338	436736	443125	cytochrome c oxidase subunit 6, mitochondrial	chr05	0.501903	0.159534
FOXG_01557	5483	438288	443770	hypothetical protein	chr05	-0.0895484	0.967539
FOXG_01558	3792	444709	448500	protein RAI1	chr05	-0.680918	0.00920041
FOXG_01559	2969	446549	449517	STE/STE20/YSK protein kinase	chr05	-2.31371	0.00245329
FOXG_01560	4531	451082	455612	hypothetical protein	chr05	-1.59053	0.000385913
FOXG_01561	4643	455786	460428	hypothetical protein	chr05	0.0656095	0.969069
FOXG_01562	2435	458567	461001	hypothetical protein	chr05	0.352216	0.644387
FOXG_01563	986	462186	463171	hypothetical protein	chr05	0.0355937	0.998059
FOXG_01564	3094	479215	482308	hypothetical protein	chr05	1.722	0.000501813
FOXG_01565	763	484242	485004	ubiquitin-like modifier 1	chr05	-0.0692748	0.998059
FOXG_01566	3703	485455	489157	elongator complex protein 2	chr05	0.133269	0.943829
FOXG_01567	945	488231	489175	hypothetical protein	chr05	-2.35826	0.934356
FOXG_01568	847	489350	490196	hypothetical protein	chr05	NA	NA
FOXG_01569	3583	489350	492999	actin beta/gamma 1	chr05	-0.183842	0.317484
FOXG_01570	1002	494675	495676	hsp70-like protein	chr05	NA	NA
FOXG_01571	2301	494671	496971	hypothetical protein	chr05	0.202368	0.730746
FOXG_01572	3295	499048	502925	hypothetical protein	chr05	0.193069	0.418199
FOXG_01573	3392	502688	506079	mitochondrial import receptor subunit tom-40	chr05	0.393717	0.489995
FOXG_01574	3267	505128	508394	elongator complex protein 2	chr05	0.0600204	0.91725
FOXG_01575	1482	517989	519470	CMGC/GSK protein kinase	chr05	0.0902237	0.820072
FOXG_01576	3094	520824	523917	hypothetical protein	chr05	0.0835098	0.948336
FOXG_01577	3103	523828	526953	hypothetical protein	chr05	0.00476133	0.998059
FOXG_01578	2201	527430	529630	tRNA pseudouridine55 synthase	chr05	0.515765	0.715098
FOXG_01579	4997	529842	534838	ATPase	chr05	0.945189	0.140098
FOXG_01580	1533	536097	537629	hypothetical protein	chr05	0.276671	0.336721
FOXG_01581	1642	537797	539438	hypothetical protein	chr05	1.04745	0.00185116
FOXG_01582	3113	539607	542739	hypothetical protein	chr05	0.651343	2.29958e-06
FOXG_01583	709	543311	544019	hypothetical protein	chr05	0.0343037	0.998059
FOXG_01584	1308	544699	546006	hypothetical protein	chr05	NA	NA
FOXG_01585	2157	544530	546686	hypothetical protein	chr05	-0.709085	0.00110833
FOXG_01586	1597	547712	549308	hypothetical protein	chr05	0.331865	0.807959
FOXG_01587	1632	549331	550962	hypothetical protein	chr05	0.824601	0.563656
FOXG_01588	1445	550744	552188	hypothetical protein	chr05	-0.326776	0.310723
FOXG_01589	2852	552333	555184	hypothetical protein	chr05	0.296752	0.0750482
FOXG_01590	1617	555235	556851	C-8 sterol isomerase	chr05	0.10332	0.982478
FOXG_01591	2967	558918	561884	POT family proton-dependent oligopeptide transporter	chr05	-23.1602	0.998059
FOXG_01592	555	566289	566843	hypothetical protein	chr05	0.0187803	0.998059
FOXG_01593	3914	568031	571944	hypothetical protein	chr05	0.933546	0.250422
FOXG_01594	3187	572258	575444	hypothetical protein	chr05	0.789165	0.0115343
FOXG_01595	3325	575576	578900	hypothetical protein	chr05	-0.207819	0.614609
FOXG_01596	1186	579041	580226	hypothetical protein	chr05	0.591569	0.600687
FOXG_01597	2039	580320	582358	replication factor C subunit 4	chr05	-0.541038	0.0880109
FOXG_01598	955	581408	582362	hypothetical protein	chr05	NA	NA
FOXG_01599	2372	582432	584803	hypothetical protein	chr05	0.0466639	0.970509
FOXG_01600	2246	583889	586134	hypothetical protein	chr05	1.15167	0.291982
FOXG_01601	4198	589393	593590	hypothetical protein	chr05	0.260576	0.753828
FOXG_01602	2411	594205	596615	hypothetical protein	chr05	0.415741	0.433471
FOXG_01603	2212	596760	598971	centromere/microtubule-binding protein cbf5	chr05	0.507716	0.666877
FOXG_01604	1601	599735	601335	hypothetical protein	chr05	0.646321	0.0192421
FOXG_01605	2133	601920	604052	hypothetical protein	chr05	1.44054	0.00327499
FOXG_01606	4243	604167	608409	hypothetical protein	chr05	0.205108	0.23074
FOXG_01607	1281	608775	610055	hypothetical protein	chr05	0.251731	0.890488
FOXG_01608	7009	610269	617277	hypothetical protein	chr05	0.0382936	0.998059
FOXG_01609	4649	612771	617419	hypothetical protein	chr05	2.00738	0.96362
FOXG_01610	4321	618237	622578	cutinase transcription factor 1 beta	chr05	0.838736	0.0772055
FOXG_01611	2628	628788	631415	hypothetical protein	chr05	1.9857	1.65139e-14
FOXG_01612	5690	637742	643431	hypothetical protein	chr05	-0.291194	0.212994
FOXG_01613	1428	643905	645332	hypothetical protein	chr05	0.586012	0.000685591
FOXG_01614	2082	645892	647973	hypothetical protein	chr05	1.23611	0.0719049
FOXG_01615	2503	647319	649821	50S ribosomal protein L4e	chr05	-0.12459	0.929179
FOXG_01616	3674	649945	653618	hypothetical protein	chr05	-0.740539	0.00622771
FOXG_01617	1223	654366	655588	hypothetical protein	chr05	0.276333	0.257092
FOXG_01618	2376	656051	658426	elongation factor Tu, mitochondrial	chr05	0.570985	0.217884
FOXG_01619	1167	657777	658943	40S ribosomal protein S29	chr05	-0.165692	0.846024
FOXG_01620	1692	659842	661533	protein disulfide-isomerase erp38	chr05	-0.572549	2.9027e-05
FOXG_01621	5755	662038	667792	hypothetical protein	chr05	0.188663	0.971092
FOXG_01622	6064	662077	668140	hypothetical protein	chr05	0.0749265	0.998059
FOXG_01623	1968	674617	676584	hypothetical protein	chr05	0.575542	0.0674675
FOXG_01624	4253	676971	681223	hypothetical protein	chr05	-0.251868	0.754738
FOXG_01625	4290	681305	685594	DNA polymerase delta subunit 1	chr05	-0.0788312	0.958161
FOXG_01626	2468	687933	690400	NADP-specific glutamate dehydrogenase	chr05	2.81344	8.57636e-05
FOXG_01627	2240	690619	692922	alpha-methylacyl-CoA racemase	chr05	0.535853	0.678668
FOXG_01628	3278	692163	695440	vacuolar protein sorting-associated protein 1	chr05	-0.355509	0.0170946
FOXG_01629	3829	696602	700430	hypothetical protein	chr05	-0.257512	0.510906
FOXG_01630	3758	704783	708540	hypothetical protein	chr05	0.646038	0.00166099
FOXG_01631	3732	707842	711573	hypothetical protein	chr05	-0.138003	0.887078
FOXG_01632	4839	713573	718411	hypothetical protein	chr05	0.567182	2.06731e-05
FOXG_01633	971	720014	720984	hypothetical protein	chr05	0.413311	0.65007
FOXG_01634	4149	723728	727876	hypothetical protein	chr05	-1.13012	5.40794e-06
FOXG_01635	1618	726296	727913	ATPase	chr05	-11.5746	0.998059
FOXG_01636	4125	728089	732213	DNA polymerase delta subunit 2	chr05	-0.456456	0.116873
FOXG_01637	1878	730027	731904	hypothetical protein	chr05	NA	NA
FOXG_01638	1853	733654	735506	hypothetical protein	chr05	2.85163	0.64819
FOXG_01639	2840	733774	736613	hypothetical protein	chr05	-0.8558	0.00135707
FOXG_01640	2560	736793	739352	hypothetical protein	chr05	-0.524546	0.393775
FOXG_01643	1222	742437	743658	hypothetical protein	chr05	0.628079	0.243454
FOXG_01644	3618	744332	747949	hypothetical protein	chr05	-0.198924	0.793598
FOXG_01645	3821	754662	758482	hypothetical protein	chr05	0.21568	0.769144
FOXG_01646	672	758787	759458	dolichyldiphosphatase	chr05	0.123001	0.914966
FOXG_01647	2493	765444	767936	serine/threonine protein kinase	chr05	-0.303096	0.574805
FOXG_01648	1402	767846	769247	hypothetical protein	chr05	-0.4481	0.132204
FOXG_01649	546	772681	773226	hypothetical protein	chr05	-3.32948	0.635113
FOXG_01650	2511	785731	788241	hypothetical protein	chr05	-0.453296	0.0905535
FOXG_01651	976	789498	790473	hypothetical protein	chr05	0.296161	0.302806
FOXG_01652	1605	790857	792461	hydroxyacylglutathione hydrolase	chr05	-0.0581253	0.998059
FOXG_01653	2674	792718	795391	hypothetical protein	chr05	0.100922	0.866269
FOXG_01654	1780	793741	795520	hypothetical protein	chr05	NA	NA
FOXG_01655	2191	796805	798995	kinesin family member 1/13/14	chr05	-2.97252	1.71201e-10
FOXG_01656	1869	799280	801148	hypothetical protein	chr05	-1.27343	0.00126168
FOXG_01657	1113	800223	801335	aprataxin	chr05	-0.561148	0.704039
FOXG_01658	4558	801447	806004	hypothetical protein	chr05	0.00574167	0.998059
FOXG_01659	3193	806054	809246	hypothetical protein	chr05	-0.00691846	0.998059
FOXG_01660	5690	809800	815489	hypothetical protein	chr05	-0.668099	0.0199012
FOXG_01661	4805	811775	816579	cohesin complex subunit SA-1/2	chr05	-0.349193	0.0880109
FOXG_01662	1979	816758	818736	urease accessory protein	chr05	0.00875858	0.998059
FOXG_01663	2100	819161	821260	hypothetical protein	chr05	0.290724	0.702017
FOXG_01664	2825	821182	824006	hypothetical protein	chr05	1.2414	1.30173e-08
FOXG_01665	908	825752	826659	hypothetical protein	chr05	1.04908	7.19031e-05
FOXG_01666	1466	826795	828260	hypothetical protein	chr05	2.73135	7.66928e-12
FOXG_01667	2945	830756	833700	hypothetical protein	chr05	0.288454	0.0538384
FOXG_01668	4359	838856	843214	hypothetical protein	chr05	-1.10746	0.000200433
FOXG_01669	4026	844811	848836	hypothetical protein	chr05	0.464914	0.00541354
FOXG_01670	3130	849134	852263	hypothetical protein	chr05	NA	NA
FOXG_01671	6112	848983	855094	hypothetical protein	chr05	1.18827	0.000222006
FOXG_01672	3160	855381	858540	leucyl-tRNA synthetase, mitochondrial	chr05	0.544405	0.0916298
FOXG_01673	2781	858720	861500	methylenetetrahydrofolate reductase (NADPH)	chr05	0.0832208	0.998059
FOXG_01674	4426	858734	863515	hypothetical protein	chr05	-0.176994	0.811123
FOXG_01675	1910	864549	866458	hypothetical protein	chr05	0.19489	0.395514
FOXG_01676	1531	868182	869712	hypothetical protein	chr05	-0.723227	0.872496
FOXG_01677	1125	870198	871322	cytidylate kinase	chr05	-0.0585787	0.793213
FOXG_01678	1937	871226	873162	hypothetical protein	chr05	0.0532105	0.998059
FOXG_01679	2199	873872	876070	hypothetical protein	chr05	-0.0800748	0.970025
FOXG_01680	3603	876188	879790	CAMK/RAD53 protein kinase	chr05	-0.113749	0.785732
FOXG_01681	5199	880063	885364	hypothetical protein	chr05	-0.0847566	0.807348
FOXG_01682	5340	887675	893014	hypothetical protein	chr05	-0.386227	0.0554336
FOXG_01683	829	895476	896304	hypothetical protein	chr05	0.0832305	0.998059
FOXG_01684	3565	899582	903146	hypothetical protein	chr05	-0.0268517	0.996759
FOXG_01685	4512	903009	907520	hypothetical protein	chr05	0.264074	0.0891152
FOXG_01686	5949	909837	915785	hypothetical protein	chr05	1.19696	2.53173e-09
FOXG_01687	3449	916229	919677	condensin complex subunit 2	chr05	-0.843784	0.000367217
FOXG_01688	4143	919820	923963	hypothetical protein	chr05	-0.0544364	0.965057
FOXG_01689	1586	924407	925992	phosphomannomutase	chr05	-0.688617	0.0272177
FOXG_01690	4718	925673	930390	hypothetical protein	chr05	-0.242059	0.760486
FOXG_01691	3378	931824	935201	DNA mismatch repair protein MSH3	chr05	0.0176125	0.998059
FOXG_01692	3013	935845	938857	hypothetical protein	chr05	0.386384	0.820814
FOXG_01693	1652	939260	940911	geranylgeranyl transferase type-2 subunit beta	chr05	0.231723	0.724767
FOXG_01694	5333	944930	950262	hypothetical protein	chr05	-0.22392	0.283242
FOXG_01695	1180	949108	950287	hypothetical protein	chr05	NA	NA
FOXG_01696	1997	950400	952396	hypothetical protein	chr05	0.558018	0.248661
FOXG_01697	3221	951943	955163	minichromosome maintenance protein 7 (cell division control protein 47)	chr05	-0.626343	0.125935
FOXG_01698	5189	955288	960476	hypothetical protein	chr05	0.144924	0.794726
FOXG_01699	3586	956930	960515	3'(2'),5'-bisphosphate nucleotidase	chr05	0.0832547	0.998059
FOXG_01700	2369	961150	963518	predicted protein	chr05	2.04329	0.316592
FOXG_01701	5858	963342	970076	chromodomain-helicase-DNA-binding protein 1	chr05	0.551103	0.0059888
FOXG_01702	2460	976291	979148	translation initiation factor RLI1	chr05	-0.0164999	0.998059
FOXG_01703	3110	979059	982168	hypothetical protein	chr05	0.546683	0.143629
FOXG_01704	2819	982209	985027	hypothetical protein	chr05	-0.521201	0.169683
FOXG_01705	4560	982742	987301	hypothetical protein	chr05	-0.512913	0.238056
FOXG_01706	1643	990223	991865	hypothetical protein	chr05	0.181497	0.940503
FOXG_01707	446	992705	993150	hypothetical protein	chr05	2.50789	0.779613
FOXG_01708	1542	1001362	1002903	glycerol 3-phosphatase 1	chr05	-0.143049	0.865651
FOXG_01709	1438	1003402	1004839	hypothetical protein	chr05	0.0771022	0.966596
FOXG_01710	2433	1005674	1008106	hypothetical protein	chr05	0.228052	0.774474
FOXG_01711	1280	1008201	1009480	hypothetical protein	chr05	0.198998	0.779613
FOXG_01712	1342	1009580	1010921	hypothetical protein	chr05	-0.573404	0.0262246
FOXG_01713	1648	1010225	1011872	oligosaccharyl transferase complex subunit OST4	chr05	-0.83091	7.45435e-05
FOXG_01714	1297	1011925	1013221	hypothetical protein	chr05	-0.5431	0.288024
FOXG_01715	752	1013742	1014493	hypothetical protein	chr05	3.639	0.481993
FOXG_01716	2188	1014543	1016730	hypothetical protein	chr05	1.36058	0.276789
FOXG_01717	2738	1017454	1020266	prefoldin subunit 2	chr05	-0.107998	0.808402
FOXG_01718	3387	1021032	1024454	nuclear transcription Y subunit beta	chr05	-0.14141	0.647793
FOXG_01719	2683	1024613	1027295	hypothetical protein	chr05	0.484173	0.343969
FOXG_01720	4988	1027648	1032635	hypothetical protein	chr05	0.673789	2.14618e-11
FOXG_01721	6519	1029476	1035994	hypothetical protein	chr05	-0.804759	0.000793439
FOXG_01722	3328	1036285	1039612	vacuolar fusion protein MON1	chr05	0.113947	0.658445
FOXG_01723	1682	1037991	1039672	hypothetical protein	chr05	0.0832583	0.998059
FOXG_01724	1474	1041303	1042776	hypothetical protein	chr05	1.54297	0.0408365
FOXG_01725	2394	1042579	1046981	hypothetical protein	chr05	1.29571	0.00180211
FOXG_01726	3560	1048318	1051877	hypothetical protein	chr05	0.0686799	0.967539
FOXG_01727	918	1053333	1054250	hypothetical protein	chr05	-0.700754	0.482357
FOXG_01728	1410	1055248	1056657	hypothetical protein	chr05	-0.06146	0.986104
FOXG_01729	966	1062794	1063759	hypothetical protein	chr05	0.78125	1.33569e-05
FOXG_01730	1388	1064336	1065723	hypothetical protein	chr05	-0.0483137	0.998059
FOXG_01731	4077	1066117	1070193	hypothetical protein	chr05	-0.418652	0.608371
FOXG_01732	1526	1072417	1073942	small nuclear ribonucleoprotein B and B'	chr05	-0.112777	0.789269
FOXG_01733	5517	1077414	1082930	pyruvate carboxylase	chr05	-0.449426	0.228818
FOXG_01734	1862	1085374	1087235	hypothetical protein	chr05	-0.625211	0.0162365
FOXG_01735	1710	1087577	1089286	hypothetical protein	chr05	-0.267991	0.55053
FOXG_01736	1411	1090854	1092264	hypothetical protein	chr05	0.247147	0.520293
FOXG_01737	2116	1092436	1094551	hypothetical protein	chr05	0.291638	0.193561
FOXG_01738	1702	1094689	1096390	Fe-Mn family superoxide dismutase	chr05	0.374729	0.520293
FOXG_01739	3771	1096323	1100093	hypothetical protein	chr05	0.5058	0.594177
FOXG_01740	4507	1108953	1113459	transcriptional regulatory protein Pro-1	chr05	0.867566	0.407359
FOXG_01741	2249	1115307	1117555	hypothetical protein	chr05	0.984674	0.00263281
FOXG_01742	4818	1117443	1122260	hypothetical protein	chr05	-0.0214509	0.998059
FOXG_01743	2377	1125968	1128344	hypothetical protein	chr05	0.107167	0.998059
FOXG_01744	3644	1124999	1129151	hypothetical protein	chr05	0.961131	0.139983
FOXG_01745	2240	1129326	1131565	hypothetical protein	chr05	-0.000937361	0.998968
FOXG_01746	1329	1132150	1133478	hypothetical protein	chr05	0.589782	0.233011
FOXG_01747	1671	1134244	1135914	hypothetical protein	chr05	NA	NA
FOXG_01748	3049	1133938	1136986	hypothetical protein	chr05	-1.17765	0.09097
FOXG_01749	1279	1137039	1138317	3-hydroxyanthranilate 3,4-dioxygenase	chr05	0.490746	0.633839
FOXG_01750	1664	1137555	1139218	acylpyruvate hydrolase	chr05	1.05428	0.000953927
FOXG_01751	3135	1140119	1143253	hypothetical protein	chr05	0.446683	0.735362
FOXG_01752	1171	1143445	1144615	actin like protein 2/3 complex, subunit 2	chr05	-0.342138	0.0429496
FOXG_01753	859	1144997	1145855	hypothetical protein	chr05	-0.235876	0.57728
FOXG_01754	6100	1147049	1153148	hypothetical protein	chr05	0.17716	0.520293
FOXG_01755	660	1161789	1162448	hypothetical protein	chr05	NA	NA
FOXG_01756	3394	1161430	1164823	hypothetical protein	chr05	-0.156209	0.827525
FOXG_01757	4273	1172090	1176362	hypothetical protein	chr05	0.219327	0.695016
FOXG_01758	1736	1176419	1178154	N-glycosylase/DNA lyase	chr05	-0.472775	0.165324
FOXG_01759	2704	1178519	1181222	hypothetical protein	chr05	0.0562687	0.998059
FOXG_01760	1263	1181863	1183125	40S ribosomal protein S13	chr05	-0.229578	0.71126
FOXG_01761	1578	1182295	1183872	hypothetical protein	chr05	-0.092595	0.883296
FOXG_01762	4774	1183764	1188537	hypothetical protein	chr05	0.235748	0.519549
FOXG_01763	2603	1188607	1191209	hypothetical protein	chr05	0.730433	0.0668395
FOXG_01764	3095	1194062	1197156	ubiquitin-conjugating enzyme E2, other	chr05	-0.113725	0.874002
FOXG_01765	3164	1197104	1200267	exonuclease 1	chr05	-0.515348	0.366853
FOXG_01766	1431	1200903	1202333	hypothetical protein	chr05	0.583801	0.581294
FOXG_01767	2121	1202468	1204588	hypothetical protein	chr05	1.06895	0.0390179
FOXG_01768	3057	1203608	1206664	hypothetical protein	chr05	-0.303424	0.00707945
FOXG_01769	2314	1206972	1209285	hypothetical protein	chr05	-0.280709	0.568499
FOXG_01770	2754	1216210	1218963	hypothetical protein	chr05	0.642498	0.624755
FOXG_01771	1773	1220988	1222760	hypothetical protein	chr05	-0.464093	0.515016
FOXG_01772	1965	1228165	1230129	hypothetical protein	chr05	-1.07634	0.71126
FOXG_01773	2148	1232927	1235074	hypothetical protein	chr05	0.414065	0.238356
FOXG_01774	1764	1233995	1235758	hypothetical protein	chr05	0.104866	0.776579
FOXG_01775	3236	1235831	1239066	hypothetical protein	chr05	-0.240734	0.768435
FOXG_01776	3483	1238514	1241996	hypothetical protein	chr05	-0.0115667	0.998059
FOXG_01777	4372	1241101	1245472	6-phosphogluconolactonase	chr05	-0.395183	0.0519479
FOXG_01778	2026	1244955	1246980	hypothetical protein	chr05	0.0488468	0.984112
FOXG_01779	3091	1247319	1250409	hypothetical protein	chr05	-0.10115	0.981342
FOXG_01780	3002	1251930	1254931	hypothetical protein	chr05	0.147434	0.957862
FOXG_01781	2246	1256511	1258756	hypothetical protein	chr05	0.345664	0.454313
FOXG_01782	2834	1261638	1264471	hypothetical protein	chr05	0.32553	0.683981
FOXG_01783	2324	1262774	1265097	hypothetical protein	chr05	-0.117942	0.907106
FOXG_01784	2234	1267054	1269287	glutamate decarboxylase	chr05	1.13927	5.02362e-12
FOXG_01785	2506	1270141	1272646	hypothetical protein	chr05	-0.0738034	0.998059
FOXG_01786	3062	1270168	1273229	DNA polymerase alpha subunit B	chr05	-0.0584575	0.990866
FOXG_01787	5233	1274209	1279504	hypothetical protein	chr05	-0.609229	0.150745
FOXG_01788	2296	1279505	1281800	hypothetical protein	chr05	0.54376	8.05748e-05
FOXG_01789	3003	1281792	1284794	small nuclear ribonucleoprotein Sm D2	chr05	-0.127852	0.880607
FOXG_01790	2178	1282644	1284821	dihydroxyacetone kinase	chr05	2.56906	0.915964
FOXG_01791	2406	1286215	1288620	hypothetical protein	chr05	-0.532594	0.243378
FOXG_01792	1317	1288645	1289961	hypothetical protein	chr05	-0.735026	0.310047
FOXG_01793	4019	1290572	1294590	hypothetical protein	chr05	0.733814	4.41769e-06
FOXG_01794	4275	1294989	1299263	hypothetical protein	chr05	0.488537	0.0254664
FOXG_01795	3654	1296503	1300156	hypothetical protein	chr05	0.0643707	0.982731
FOXG_01796	2742	1300736	1303477	conserved hypothetical protein	chr05	-0.15728	0.320463
FOXG_01797	1794	1303871	1305664	hypothetical protein	chr05	-0.0104759	0.998059
FOXG_01798	5426	1305707	1311132	hypothetical protein	chr05	-0.0951251	0.706839
FOXG_01799	2418	1313816	1316233	hypothetical protein	chr05	-0.0742212	0.967992
FOXG_01800	1914	1315201	1317114	hypothetical protein	chr05	-0.0557296	0.998059
FOXG_01801	2598	1317171	1319768	hypothetical protein	chr05	0.350318	0.674089
FOXG_01802	4933	1320726	1325658	hypothetical protein	chr05	0.426746	0.0977413
FOXG_01803	1205	1324482	1325686	hypothetical protein	chr05	NA	NA
FOXG_01804	3081	1325788	1328868	V-type proton ATPase catalytic subunit A	chr05	-0.244288	0.0780593
FOXG_01805	1975	1329215	1331189	hypothetical protein	chr05	0.551707	0.678668
FOXG_01806	2732	1331990	1334721	hypothetical protein	chr05	0.652449	0.371342
FOXG_01807	3592	1334811	1338402	hypothetical protein	chr05	0.714283	0.158023
FOXG_01808	3624	1338502	1342125	hypothetical protein	chr05	-0.13883	0.718334
FOXG_01809	2091	1342198	1344288	hypothetical protein	chr05	0.020095	0.998059
FOXG_01810	3931	1344442	1348372	exocyst complex component sec8	chr05	-0.186259	0.200533
FOXG_01811	2812	1350004	1352815	hypothetical protein	chr05	0.183858	0.481861
FOXG_01812	3417	1353017	1356433	hypothetical protein	chr05	0.120871	0.973385
FOXG_01813	1327	1356521	1357847	thioredoxin-like protein 4A	chr05	-0.0628616	0.878555
FOXG_01814	1601	1357587	1359187	hypothetical protein	chr05	1.57957	0.300393
FOXG_01816	1675	1366538	1368212	hypothetical protein	chr05	1.71487	0.0197351
FOXG_01817	5222	1368048	1373269	hypothetical protein	chr05	0.27667	0.658695
FOXG_01818	1771	1376306	1378076	hypothetical protein	chr05	-0.0932242	0.981334
FOXG_01819	1331	1378018	1379348	NAD(P)H-dependent D-xylose reductase xyl1	chr05	0.247721	0.967992
FOXG_01822	1412	1382339	1383750	alcohol dehydrogenase	chr05	-0.616318	0.258528
FOXG_01823	2483	1384201	1386683	hypothetical protein	chr05	-1.35077	0.0134752
FOXG_01824	5377	1386296	1391672	hypothetical protein	chr05	-0.353727	0.340939
FOXG_01825	885	1393212	1394096	hypothetical protein	chr05	0.146668	0.695413
FOXG_01826	672	1394578	1395249	hypothetical protein	chr05	0.106979	0.973521
FOXG_01827	2626	1396596	1399224	hypothetical protein	chr05	-0.780855	0.215459
FOXG_01828	1749	1399137	1400885	hypothetical protein	chr05	0.147616	0.920009
FOXG_01829	3233	1401109	1404341	hypothetical protein	chr05	0.642113	0.578365
FOXG_01830	1220	1404498	1405717	hypothetical protein	chr05	-0.0307099	0.998059
FOXG_01832	2920	1408811	1411730	hypothetical protein	chr05	-0.022502	0.998059
FOXG_01833	2830	1411882	1414711	hypothetical protein	chr05	0.303695	0.173994
FOXG_01835	5784	1419277	1425060	hypothetical protein	chr05	0.0731123	0.92219
FOXG_01836	4339	1421179	1425517	tyrosine-protein phosphatase	chr05	-4.08909	0.440348
FOXG_01837	5169	1432860	1438028	hypothetical protein	chr05	0.0513801	0.998059
FOXG_01838	1341	1438213	1439553	hypothetical protein	chr05	-1.02484	0.0357297
FOXG_01839	1144	1439740	1440883	hypothetical protein	chr05	-0.741202	0.00620081
FOXG_01840	973	1441390	1442362	hypothetical protein	chr05	NA	NA
FOXG_01841	5846	1441346	1447191	hypothetical protein	chr05	0.0796207	0.986104
FOXG_01842	6082	1445151	1451232	CAMK/CAMKL/PASK protein kinase	chr05	-0.120252	0.663549
FOXG_01843	1142	1453226	1454367	hypothetical protein	chr05	-11.4826	0.998059
FOXG_01844	2911	1454831	1457741	hypothetical protein	chr05	NA	NA
FOXG_01845	4397	1454666	1459410	hypothetical protein	chr05	0.234604	0.412341
FOXG_01846	1581	1459550	1461130	hypothetical protein	chr05	0.760056	0.315913
FOXG_01847	3017	1465479	1468495	hypothetical protein	chr05	1.40953	1.07459e-12
FOXG_01848	1698	1468542	1470239	hypothetical protein	chr05	1.10103	8.38534e-05
FOXG_01849	1674	1472082	1473755	hypothetical protein	chr05	1.06621	0.0923619
FOXG_01850	1830	1474235	1476064	hypothetical protein	chr05	0.679412	0.372702
FOXG_01851	2336	1476470	1478805	hypothetical protein	chr05	-1.32565	0.998059
FOXG_01852	3389	1476494	1479882	hypothetical protein	chr05	-0.423897	0.48059
FOXG_01853	990	1483528	1484517	60S ribosome subunit biogenesis protein nip7	chr05	-4.31466	0.998059
FOXG_01854	2972	1483532	1486503	glutamate 5-kinase	chr05	0.269614	0.25547
FOXG_01855	3387	1486648	1490034	mitochondrial inner membrane protease ATP23	chr05	0.31056	0.372702
FOXG_01856	2598	1487444	1490041	AUR protein kinase	chr05	1.93527	0.46863
FOXG_01857	3211	1490187	1493450	glycyl-tRNA synthetase	chr05	-0.0350796	0.981489
FOXG_01858	3203	1496522	1499724	STE/STE20/PAKA protein kinase	chr05	-0.109014	0.916596
FOXG_01859	7018	1501710	1508727	hypothetical protein	chr05	0.17654	0.578321
FOXG_01860	5728	1507257	1512984	hypothetical protein	chr05	-0.0515869	0.98064
FOXG_01861	1637	1514576	1516212	methionyl aminopeptidase	chr05	-0.215196	0.50927
FOXG_01862	3013	1518416	1521428	hypothetical protein	chr05	0.18733	0.401273
FOXG_01863	4531	1521586	1526116	sister chromatid cohesion protein PDS5	chr05	-0.377988	0.219933
FOXG_01864	1387	1528671	1530057	hypothetical protein	chr05	-1.42548	0.117041
FOXG_01865	1578	1530326	1531903	mRNA guanylyltransferase	chr05	-0.266442	0.616658
FOXG_01866	2173	1532387	1534559	sorting nexin-41	chr05	-0.210647	0.820614
FOXG_01867	4067	1535558	1539624	hypothetical protein	chr05	0.131989	0.849522
FOXG_01868	1433	1540328	1541760	hypothetical protein	chr05	-0.355608	0.973385
FOXG_01869	3698	1542979	1546676	Paf1 complex subunit/triple-helical DNA-binding protein Cdp1	chr05	0.0137123	0.998059
FOXG_01870	2003	1546798	1548800	NADH-cytochrome b5 reductase 1	chr05	-0.514662	0.00692982
FOXG_01873	5213	1557711	1562923	hypothetical protein	chr05	-0.307349	0.233011
FOXG_01874	3813	1568220	1572032	hypothetical protein	chr05	-0.0399744	0.967992
FOXG_01875	1290	1572650	1573939	hypothetical protein	chr05	0.0428326	0.998059
FOXG_01877	1319	1576380	1577698	hypothetical protein	chr05	-0.436444	0.0331086
FOXG_01878	2918	1577922	1580839	CAMKK/CAMKK-META protein kinase	chr05	-0.166121	0.516884
FOXG_01879	1934	1584450	1586383	hypothetical protein	chr05	0.0687331	0.998059
FOXG_01880	4162	1587006	1591167	HAL protein kinase	chr05	0.222897	0.132165
FOXG_01881	1143	1591171	1592313	sarcosine oxidase	chr05	0.842991	0.0182219
FOXG_01882	3898	1592338	1596235	hypothetical protein	chr05	0.0548968	0.934055
FOXG_01883	1005	1601412	1602416	DNA-directed RNA polymerase I and III subunit RPAC2	chr05	0.0110195	0.998059
FOXG_01884	1515	1601824	1603338	NADH-ubiquinone oxidoreductase 14.8 kDa subunit	chr05	-0.0821475	0.855307
FOXG_01885	2200	1603401	1605600	hypothetical protein	chr05	-0.466988	0.181861
FOXG_01886	1444	1604220	1605663	hypothetical protein	chr05	NA	NA
FOXG_01887	5169	1606225	1611393	hypothetical protein	chr05	0.147243	0.586498
FOXG_01888	2513	1609810	1612322	adenosine kinase	chr05	-0.665063	0.0260948
FOXG_01889	1625	1612428	1614098	60S ribosomal protein L2	chr05	-0.106059	0.959793
FOXG_01890	2525	1615474	1618131	hypothetical protein	chr05	-0.241432	0.426727
FOXG_01891	2114	1617083	1619196	hypothetical protein	chr05	0.0792332	0.974346
FOXG_01892	2047	1620069	1622115	hypothetical protein	chr05	-0.287285	0.875643
FOXG_01893	2619	1622294	1624912	eukaryotic peptide chain release factor subunit 1	chr05	-0.297546	0.572801
FOXG_01894	7013	1625154	1632166	conserved hypothetical protein	chr05	0.0870381	0.998059
FOXG_01895	7872	1630976	1638847	hypothetical protein	chr05	0.204825	0.71602
FOXG_01896	3785	1637565	1641376	60S ribosomal protein L10a	chr05	0.659174	0.411832
FOXG_01897	3175	1638977	1642151	GPI mannosyltransferase 4	chr05	0.753807	0.100025
FOXG_01898	1993	1644018	1646010	S-phase kinase-associated protein 1	chr05	-0.134764	0.767036
FOXG_01899	2568	1646779	1649346	ADP-ribosylation factor-like protein 1	chr05	-0.0398771	0.952967
FOXG_01900	1730	1648878	1650607	2-dehydropantoate 2-reductase	chr05	0.725016	0.132812
FOXG_01901	3536	1650811	1654346	hypothetical protein	chr05	0.70214	0.074224
FOXG_01903	4596	1660477	1665072	hypothetical protein	chr05	-0.164977	0.469437
FOXG_01904	1683	1664272	1665954	hypothetical protein	chr05	-0.0286507	0.998059
FOXG_01905	2269	1666821	1669089	hypothetical protein	chr05	-0.0878419	0.998059
FOXG_01906	6057	1669961	1676017	hypothetical protein	chr05	0.195733	0.13582
FOXG_01907	5629	1679012	1684668	hypothetical protein	chr05	-0.0468286	0.986983
FOXG_01908	5124	1685928	1691142	insulysin	chr05	0.109514	0.78937
FOXG_01909	1691	1692322	1694012	hypothetical protein	chr05	0.55127	0.731362
FOXG_01910	2420	1692608	1695042	NADH dehydrogenase (ubiquinone) Fe-S protein 6	chr05	-0.0381001	0.998059
FOXG_01911	1315	1695197	1696530	hypothetical protein	chr05	-0.159388	0.998059
FOXG_01912	3007	1695139	1698145	hypothetical protein	chr05	-0.172295	0.687247
FOXG_01913	2463	1698567	1701029	hypothetical protein	chr05	0.299706	0.0526891
FOXG_01914	1654	1701042	1702695	hypothetical protein	chr05	0.352746	0.141066
FOXG_01915	1304	1701664	1702967	hypothetical protein	chr05	0.137991	0.942528
FOXG_01916	9413	1703003	1712415	hypothetical protein	chr05	-0.168019	0.44675
FOXG_01919	1705	1714120	1715824	hypothetical protein	chr05	-0.413952	0.316737
FOXG_01922	3107	1725377	1728483	hypothetical protein	chr05	0.619703	0.0395482
FOXG_01923	2362	1728707	1731068	hypothetical protein	chr05	0.658352	0.269828
FOXG_01924	509	1733280	1733788	hypothetical protein	chr05	-0.524947	0.61724
FOXG_01925	579	1734504	1735082	hypothetical protein	chr05	-0.50754	0.603315
FOXG_01926	1330	1737213	1738542	hypothetical protein	chr05	-2.69346	0.672667
FOXG_01927	2216	1737376	1739591	40S ribosomal protein S18	chr05	-0.0574096	0.998059
FOXG_01928	297	1741061	1741357	hypothetical protein	chr05	NA	NA
FOXG_01929	1773	1742178	1743950	hypothetical protein	chr05	-0.634214	0.369185
FOXG_01930	3286	1746228	1749513	hypothetical protein	chr05	-0.355349	0.713097
FOXG_01931	1288	1749471	1750758	hypothetical protein	chr05	1.06635	0.153132
FOXG_01932	2865	1751174	1754038	endo-1,3(4)-beta-glucanase	chr05	0.248835	0.835182
FOXG_01933	3409	1755316	1758959	mannan polymerase II complex MNN10 subunit	chr05	-0.855336	0.000360479
FOXG_01934	4041	1760877	1764917	hypothetical protein	chr05	0.750474	0.161859
FOXG_01935	1631	1765024	1766654	hypothetical protein	chr05	0.0832099	0.998059
FOXG_01936	2883	1765043	1767925	proteasome component PRE2	chr05	-0.205851	0.404806
FOXG_01937	5711	1768116	1773826	hypothetical protein	chr05	-0.859335	8.65723e-06
FOXG_01938	972	1776086	1777057	hypothetical protein	chr05	-0.261878	0.765432
FOXG_01939	2686	1778483	1781171	hypothetical protein	chr05	-0.315376	0.248409
FOXG_01940	896	1781609	1782504	hypothetical protein	chr05	-0.286404	0.967992
FOXG_01941	2898	1785371	1788268	hypothetical protein	chr05	0.493544	0.0730876
FOXG_01942	2562	1789059	1791620	hypothetical protein	chr05	-0.0878283	0.998059
FOXG_01943	6323	1789688	1796010	hypothetical protein	chr05	-0.942257	0.00568086
FOXG_01944	2355	1797192	1799546	histidyl-tRNA synthetase	chr05	-0.208354	0.396517
FOXG_01945	3541	1800504	1804044	hypothetical protein	chr05	NA	NA
FOXG_01946	5282	1800504	1805785	CAMK/CAMK1/CAMK1-CMK protein kinase	chr05	-0.985077	1.788e-11
FOXG_01947	1473	1807023	1808495	ubiquitin-conjugating enzyme E2 W	chr05	-0.586841	0.00166017
FOXG_01948	2505	1808641	1811150	lysine-specific histone demethylase 1	chr05	-0.453879	0.190762
FOXG_01951	4945	1812013	1816957	F-type H+-transporting ATPase subunit gamma	chr05	0.354677	0.148702
FOXG_01952	5113	1817264	1822376	DNA topoisomerase I	chr05	0.29119	0.199825
FOXG_01953	2668	1820587	1823254	licheninase	chr05	-0.822749	0.0807476
FOXG_01954	998	1834590	1835587	hypothetical protein	chr05	2.4257	0.446402
FOXG_01955	3860	1835270	1839129	zinc finger protein MSN2/4	chr05	0.500045	0.0284295
FOXG_01956	4347	1839138	1843484	hypothetical protein	chr05	0.0610487	0.991587
FOXG_01957	2441	1843831	1846271	argininosuccinate lyase	chr05	0.125173	0.562885
FOXG_01958	793	1848109	1848901	hypothetical protein	chr05	0.310641	0.197969
FOXG_01959	2450	1849398	1851847	hypothetical protein	chr05	-0.12193	0.810127
FOXG_01960	3190	1854907	1858096	hypothetical protein	chr05	-0.575433	0.281939
FOXG_01961	2857	1857981	1860837	hypothetical protein	chr05	0.492652	2.22873e-05
FOXG_01962	2606	1860856	1863461	hypothetical protein	chr05	0.672242	1.99995e-05
FOXG_01963	1906	1861924	1863829	tRNA-dihydrouridine synthase 2	chr05	0.0932574	0.998059
FOXG_01964	5601	1866021	1871621	hypothetical protein	chr05	-0.800398	1.27092e-06
FOXG_01965	3953	1871776	1875972	hypothetical protein	chr05	-0.734205	2.40902e-06
FOXG_01966	1683	1874919	1876601	splicing factor U2AF 23 kDa subunit	chr05	0.108438	0.805532
FOXG_01967	3262	1876711	1879972	hypothetical protein	chr05	-0.0858948	0.96362
FOXG_01968	531	1882019	1882549	hypothetical protein	chr05	-0.563575	0.1093
FOXG_01969	795	1882918	1883712	hypothetical protein	chr05	-0.576965	0.0947205
FOXG_01970	1126	1884029	1885154	peroxin-4	chr05	NA	NA
FOXG_01971	3336	1883767	1887262	mannan polymerase complexes MNN9 subunit	chr05	-0.157385	0.584518
FOXG_01972	3048	1887582	1890692	hypothetical protein	chr05	NA	NA
FOXG_01973	3177	1887421	1891228	hypothetical protein	chr05	0.100958	0.969069
FOXG_01974	1689	1891378	1893066	hypothetical protein	chr05	-0.356093	0.776705
FOXG_01975	6355	1894509	1900863	valyl-tRNA synthetase	chr05	-0.0073077	0.998059
FOXG_01976	2426	1898445	1900870	pre-mRNA-splicing ATP-dependent RNA helicase PRP28	chr05	0.0696666	0.998059
FOXG_01977	1011	1900942	1901952	hypothetical protein	chr05	0.29692	0.58528
FOXG_01978	979	1902025	1903003	diphthamide biosynthesis protein 4	chr05	NA	NA
FOXG_01979	3114	1901736	1904849	tyrosine 3-monooxygenase/tryptophan 5-monooxygenase activation protein	chr05	-0.222009	0.321801
FOXG_01980	1447	1906041	1907487	hypothetical protein	chr05	0.227048	0.53344
FOXG_01981	2671	1906981	1909651	hypothetical protein	chr05	-0.0549685	0.998059
FOXG_01982	4087	1910519	1914605	hypothetical protein	chr05	-0.292779	0.132317
FOXG_01983	3260	1911641	1914900	eukaryotic translation initiation factor 2 subunit gamma	chr05	-0.153945	0.80871
FOXG_01984	2499	1915571	1919458	hypothetical protein	chr05	0.186993	0.880326
FOXG_01985	2506	1919123	1921628	ATP-dependent RNA helicase eIF4A	chr05	0.228324	0.887224
FOXG_01986	2855	1922461	1925315	hypothetical protein	chr05	0.846805	0.0464788
FOXG_01987	2911	1925776	1928686	hypothetical protein	chr05	-0.268855	0.26664
FOXG_01988	3543	1928858	1932400	hypothetical protein	chr05	1.26323	0.622012
FOXG_01989	3995	1928880	1932874	hypothetical protein	chr05	0.908022	0.0131569
FOXG_01990	1817	1933547	1935363	hypothetical protein	chr05	-3.67363	0.716259
FOXG_01993	5965	1944980	1950944	hypothetical protein	chr05	0.667351	1.25839e-06
FOXG_01994	3262	1951331	1954592	NAK protein kinase	chr05	-0.050274	0.978472
FOXG_01995	3411	1953230	1956640	alpha-mannosidase	chr05	-0.19958	0.861743
FOXG_01996	4279	1957764	1962042	hypothetical protein	chr05	1.08289	5.24337e-07
FOXG_01997	4996	1962218	1967213	hypothetical protein	chr05	1.31006	0.356264
FOXG_01998	6298	1962423	1968720	60S acidic ribosomal protein P0	chr05	-0.184334	0.846029
FOXG_01999	2066	1968839	1970904	hypothetical protein	chr05	0.331303	0.635113
FOXG_02000	2597	1971037	1973633	DnaJ like subfamily A member 2	chr05	-0.122431	0.743383
FOXG_02001	6152	1973833	1979984	hypothetical protein	chr05	0.0932117	0.998059
FOXG_02002	5565	1974573	1980137	hypothetical protein	chr05	0.139309	0.998059
FOXG_02003	3636	1981166	1984801	glycogen [starch] synthase	chr05	-0.974969	0.00402457
FOXG_02004	2577	1987181	1989757	ribosome biogenesis protein ytm-1	chr05	0.540204	0.654615
FOXG_02005	3656	1987448	1991103	hypothetical protein	chr05	-0.216409	0.365387
FOXG_02006	1722	1991949	1993670	DNA-directed RNA polymerase II subunit RPB11	chr05	0.299442	0.328256
FOXG_02007	1380	1993746	1995125	hypothetical protein	chr05	0.238988	0.702366
FOXG_02008	3521	1995561	1999081	AFG3 family protein	chr05	0.684413	1.87841e-06
FOXG_02009	6430	1999816	2006245	hypothetical protein	chr05	0.268402	0.690496
FOXG_02010	4882	2001790	2006698	replication fork protection complex subunit Tof1/Swi1	chr05	-0.467578	0.568421
FOXG_02011	1485	2006805	2008289	3-hydroxybutyryl-CoA dehydrogenase	chr05	0.693195	0.0602149
FOXG_02012	5024	2014878	2019901	hypothetical protein	chr05	0.441598	0.295811
FOXG_02013	3847	2021973	2025819	hypothetical protein	chr05	0.591187	0.000320686
FOXG_02014	5167	2024509	2029675	hypothetical protein	chr05	0.039266	0.998059
FOXG_02015	5152	2031444	2036595	hypothetical protein	chr05	0.383834	0.485083
FOXG_02016	3053	2038781	2041833	hypothetical protein	chr05	-0.074921	0.967539
FOXG_02017	3202	2043355	2046556	hypothetical protein	chr05	0.548594	0.0283751
FOXG_02018	2787	2047606	2050392	hypothetical protein	chr05	-0.238787	0.754184
FOXG_02019	3643	2051132	2054774	ATP-dependent RNA helicase DED1	chr05	0.469579	0.498922
FOXG_02020	1344	2056974	2058317	proteasome subunit beta type-2	chr05	-0.142415	0.532298
FOXG_02021	2077	2058469	2060545	hypothetical protein	chr05	NA	NA
FOXG_02022	6042	2058457	2064498	hypothetical protein	chr05	0.294411	0.0108086
FOXG_02023	1358	2064643	2066000	hypothetical protein	chr05	-0.943757	2.79313e-09
FOXG_02024	4793	2066129	2070921	exonuclease II	chr05	-0.481971	0.0404089
FOXG_02025	2216	2071070	2073285	histone acetyltransferase type B subunit 2	chr05	-0.693031	0.123163
FOXG_02026	2100	2073561	2075660	hypothetical protein	chr05	-0.173865	0.980015
FOXG_02027	4340	2075768	2080107	hypothetical protein	chr05	0.129036	0.728388
FOXG_02028	1045	2079835	2084154	hypothetical protein	chr05	0.334205	0.709087
FOXG_02029	3081	2084561	2087641	hypothetical protein	chr05	0.114463	0.998059
FOXG_02030	7111	2085569	2092679	CMGC/CDK/CRK7 protein kinase	chr05	0.216117	0.286635
FOXG_02031	1767	2093683	2095449	conserved hypothetical protein	chr05	0.385625	0.281934
FOXG_02032	1293	2095366	2096658	hypothetical protein	chr05	0.165423	0.992765
FOXG_02033	3794	2097760	2101553	translation initiation factor 4E	chr05	0.173842	0.813577
FOXG_02034	1990	2099611	2101600	ubiquitin thiolesterase	chr05	0.0978414	0.998059
FOXG_02035	3047	2101665	2104711	hypothetical protein	chr05	0.530899	0.633417
FOXG_02036	2836	2104870	2107705	hypothetical protein	chr05	0.0452433	0.998059
FOXG_02037	1684	2108201	2110106	dTDP-4-dehydrorhamnose reductase	chr05	-0.619031	0.0695587
FOXG_02038	4687	2110874	2115560	hypothetical protein	chr05	-0.152263	0.914529
FOXG_02039	3825	2112358	2116182	farnesyl pyrophosphate synthase	chr05	0.0663456	0.975842
FOXG_02040	1039	2116669	2117707	hypothetical protein	chr05	1.33765	0.00127357
FOXG_02041	461	2117992	2118452	hypothetical protein	chr05	-15.2307	0.998059
FOXG_02042	2611	2119235	2121845	anaphase-promoting complex subunit 8	chr05	-0.266476	0.120089
FOXG_02043	1315	2122005	2123319	hypothetical protein	chr05	0.694743	0.0989193
FOXG_02044	5969	2124261	2130229	hypothetical protein	chr05	0.769414	1.64424e-05
FOXG_02045	4022	2131234	2135255	hypothetical protein	chr05	-0.149242	0.464604
FOXG_02046	2324	2135563	2137886	minichromosome maintenance protein 5	chr05	-0.428506	0.129849
FOXG_02047	1969	2138676	2140644	hypothetical protein	chr05	0.83341	0.292493
FOXG_02048	3190	2140741	2143930	hypothetical protein	chr05	0.315059	0.743585
FOXG_02049	2879	2144067	2146945	hypothetical protein	chr05	0.290251	0.742062
FOXG_02050	2906	2153137	2156042	hypothetical protein	chr05	0.577532	0.022276
FOXG_02051	2808	2159381	2162188	hypothetical protein	chr05	0.968599	0.121983
FOXG_02052	5210	2164434	2169643	ATP-binding cassette, subfamily B (MDR/TAP), member 1	chr05	-1.58713	4.6657e-11
FOXG_02053	1003	2171418	2172420	hypothetical protein	chr05	-1.93885	0.491814
FOXG_02054	1506	2172811	2174316	hypothetical protein	chr05	0.383087	0.402765
FOXG_02055	3101	2174208	2177308	E3 ubiquitin-protein ligase BRE1	chr05	0.661401	4.4214e-06
FOXG_02056	2145	2177414	2179558	hypothetical protein	chr05	0.320471	0.581111
FOXG_02057	2497	2180131	2182627	UV excision repair protein Rad23	chr05	-0.209291	0.243522
FOXG_02060	1655	2191623	2193277	cryptochrome	chr05	-0.795062	0.942528
FOXG_02061	3193	2191783	2194975	hypothetical protein	chr05	0.226048	0.813685
FOXG_02062	1278	2195088	2196365	hypothetical protein	chr05	0.535577	0.515142
FOXG_02063	5245	2202736	2208062	hypothetical protein	chr05	0.0915914	0.909921
FOXG_02064	2345	2208222	2210574	T-complex protein 1 subunit theta	chr05	0.0237447	0.998059
FOXG_02065	2064	2210785	2212848	hypothetical protein	chr05	-1.78898	0.781734
FOXG_02066	3941	2210819	2214759	hypothetical protein	chr05	0.159795	0.75824
FOXG_02067	2543	2214889	2217431	hypothetical protein	chr05	-0.300402	0.404466
FOXG_02068	663	2217697	2218359	ribosomal protein L37ae	chr05	-0.240037	0.72532
FOXG_02069	666	2219115	2219780	hypothetical protein	chr05	-1.82244	0.970509
FOXG_02070	2886	2220200	2223085	hypothetical protein	chr05	0.152403	0.597918
FOXG_02071	1173	2223523	2224695	hypothetical protein	chr05	0.491212	0.336114
FOXG_02072	4367	2224775	2229141	structural maintenance-chromosome 3 (chondroitin sulfate proteoglycan 6)	chr05	-0.423583	0.0894447
FOXG_02073	7219	2230216	2237474	hypothetical protein	chr05	0.33927	0.00419653
FOXG_02074	2266	2237544	2239820	cell division cycle protein 37	chr05	-0.784823	1.52957e-06
FOXG_02075	1706	2240453	2242158	hypothetical protein	chr05	0.00682694	0.998059
FOXG_02076	863	2242335	2243197	hypothetical protein	chr05	-0.226247	0.30396
FOXG_02077	2442	2245011	2247452	succinate-semialdehyde dehydrogenase	chr05	1.66645	0.00018576
FOXG_02078	2539	2247669	2250207	4-aminobutyrate aminotransferase	chr05	1.66398	9.82349e-06
FOXG_02079	5345	2253357	2258701	hypothetical protein	chr05	0.319711	0.0814774
FOXG_02080	1832	2257660	2259491	hypothetical protein	chr05	-0.362657	0.0160077
FOXG_02081	1920	2259708	2261627	hypothetical protein	chr05	0.142131	0.91971
FOXG_02082	1427	2261786	2263212	hypothetical protein	chr05	-0.101291	0.814844
FOXG_02083	2688	2263326	2266013	hypothetical protein	chr05	-0.0576454	0.998059
FOXG_02084	2162	2264003	2266164	hypothetical protein	chr05	0.0832305	0.998059
FOXG_02085	1900	2267024	2268923	haspin protein kinase	chr05	-1.55416	0.0098438
FOXG_02086	5415	2269949	2275363	phospholipid-translocating ATPase	chr05	-0.398859	0.00311305
FOXG_02087	5310	2276486	2281795	hypothetical protein	chr05	0.372921	0.183524
FOXG_02088	3609	2285841	2289449	hypothetical protein	chr05	0.198919	0.557247
FOXG_02089	2032	2289671	2291702	hypothetical protein	chr05	-0.140538	0.967539
FOXG_02090	801	2292433	2293233	pre-mRNA-splicing factor SYF2	chr05	NA	NA
FOXG_02091	2307	2292175	2294481	hypothetical protein	chr05	0.449534	0.000149415
FOXG_02092	859	2294686	2295544	protein AF-9	chr05	-0.0129325	0.998059
FOXG_02093	3896	2295907	2299802	mitochondrial distribution and morphology protein 34	chr05	1.13356	2.52395e-05
FOXG_02094	6246	2300683	2307014	hypothetical protein	chr05	0.238171	0.743585
FOXG_02095	2131	2305531	2307661	hypothetical protein	chr05	0.814043	0.201189
FOXG_02096	3022	2310220	2313241	hypothetical protein	chr05	-0.354212	0.279001
FOXG_02097	1252	2313866	2315117	hypothetical protein	chr05	-0.479795	0.895074
FOXG_02098	1095	2315371	2316465	1-(5-phosphoribosyl)-5-[(5-phosphoribosylamino)methylideneamino] imidazole-4-carboxamide isomerase	chr05	0.172523	0.907106
FOXG_02102	2682	2323201	2325882	hypothetical protein	chr05	-0.636035	1.56718e-11
FOXG_02103	3480	2332798	2336277	transcription factor STE12	chr05	0.0586431	0.970894
FOXG_02104	1346	2336087	2337432	hypothetical protein	chr05	0.339851	0.660593
FOXG_02105	1017	2337687	2338703	SWR1-complex protein 5 (FOXT_02105)	chr05	0.106499	0.915544
FOXG_02106	1707	2339606	2341312	hypothetical protein	chr05	0.66399	0.0211818
FOXG_02107	4400	2342362	2346761	hypothetical protein	chr05	0.184978	0.244895
FOXG_02108	1823	2347250	2349072	hypothetical protein	chr05	0.00232408	0.998059
FOXG_02109	1133	2348741	2349873	3-hydroxy acyl-CoA dehydratase	chr05	0.0335644	0.998059
FOXG_02110	1166	2350163	2351328	hypothetical protein	chr05	NA	NA
FOXG_02111	849	2353109	2353957	hypothetical protein	chr05	NA	NA
FOXG_02112	4004	2350000	2354006	hypothetical protein	chr05	0.2494	0.266674
FOXG_02113	1062	2355435	2356496	hypothetical protein	chr05	-0.787096	0.157785
FOXG_02114	4138	2357282	2361419	hypothetical protein	chr05	-0.0674443	0.998059
[truncated: 18,926 more rows]
