# Supplementary material for: How Does Fusarium oxysporum Sense and Respond to Nicotinaldehyde, an Inhibitor of the NAD+ Salvage Biosynthesis Pathway?
Source: Front Microbiol. 2019 Feb 27;10:329. doi: 10.3389/fmicb.2019.00329 (PMC6400851; doi:10.3389/fmicb.2019.00329)
Supplement: TABLE S2 — List of upregulated and downregulated genes in F. oxysporum following NA exposure. Only genes that are either upregulated or downregulated by twofold or more are described. p-value threshold for significance was set to be 0.05. [file Table_2.XLSX]

## Sheet: Sheet1
	Upregulated						Downregulated
	Name	log2 Fold Change	p-adj				Name	log2 Fold Change	p-adj
FOXG_00039	alternative oxidase, mitochondrial	3.62887	1.17155e-22			FOXG_00034	BUB protein kinase	-1.25789	0.0108236
FOXG_00100	aromatic amino acid aminotransferase I	1.83796	0.0244059			FOXG_00096	hypothetical protein	-1.3251	3.15526e-08
FOXG_00134	hypothetical protein	1.10721	0.0147514			FOXG_00102	beta-N-acetylhexosaminidase	-1.26928	7.49212e-08
FOXG_00147	triacylglycerol lipase	1.19497	0.0312658			FOXG_00114	PLK protein kinase	-1.20465	0.00797911
FOXG_00193	Ca2+-transporting ATPase	1.97681	3.886e-12			FOXG_00130	hypothetical protein	-1.00782	5.73943e-14
FOXG_00209	hypothetical protein	1.8194	4.33874e-08			FOXG_00167	hypothetical protein	-1.30167	0.000403108
FOXG_00269	hypothetical protein	1.50072	3.24934e-05			FOXG_00233	hypothetical protein	-1.47335	0.0016739
FOXG_00303	hypothetical protein	1.13533	0.0118648			FOXG_00238	hypothetical protein	-1.12074	0.000128391
FOXG_00414	hypothetical protein	1.21288	1.28226e-05			FOXG_00252	TTK protein kinase	-1.91939	0.00550394
FOXG_00453	L-asparaginase	1.2216	0.00294136			FOXG_00378	heat shock protein 78, mitochondrial	-1.31374	0.000591848
FOXG_00466	hypothetical protein	1.03479	3.79611e-08			FOXG_00406	hypothetical protein	-2.13132	0.00122047
FOXG_00482	hypothetical protein	1.49111	0.0110645			FOXG_00457	hypothetical protein	-1.37141	2.25183e-07
FOXG_00515	hypothetical protein	1.92608	0.0186687			FOXG_00474	hypothetical protein	-2.32349	3.6016e-10
FOXG_00567	hypothetical protein	1.4989	1.40784e-13			FOXG_00512	cell division cycle 14	-1.45158	0.000223709
FOXG_00568	hypothetical protein	1.14748	1.8728e-05			FOXG_00539	hypothetical protein	-1.03662	2.06636e-07
FOXG_00572	hypothetical protein	1.99516	5.47321e-19			FOXG_00608	hypothetical protein	-1.41412	2.78011e-08
FOXG_00597	hypothetical protein	1.73874	0.0204205			FOXG_00609	cation transporter ChaC	-1.15905	9.17112e-06
FOXG_00624	hypothetical protein	3.89811	5.62902e-08			FOXG_00610	hypothetical protein	-1.94464	2.9516e-26
FOXG_00625	hypothetical protein	1.34286	0.000800667			FOXG_00755	hypothetical protein	-1.62458	5.88466e-06
FOXG_00644	hypothetical protein	1.65002	8.05748e-05			FOXG_00764	rho family, other	-1.69961	3.14148e-05
FOXG_00734	acetyl-coenzyme A synthetase	1.0878	8.11885e-05			FOXG_00767	maintenance-ploidy protein mob1	-1.00363	2.34101e-05
FOXG_00749	hypothetical protein	1.32126	0.0147112			FOXG_00795	hsp70-like protein	-1.21236	0.000108159
FOXG_00772	hypothetical protein	1.76241	6.38202e-13			FOXG_00797	hypothetical protein	-1.60128	0.024293
FOXG_00818	hypothetical protein	1.01636	9.61542e-06			FOXG_00832	UDP-N-acetylglucosamine pyrophosphorylase	-1.17664	4.34481e-34
FOXG_00865	hypothetical protein	1.35615	0.0246672			FOXG_00869	hypothetical protein	-2.03244	1.33008e-06
FOXG_01032	D-lactate dehydrogenase (cytochrome)	1.07557	2.82766e-05			FOXG_00964	hypothetical protein	-2.16401	5.3235e-05
FOXG_01040	hypothetical protein	1.30727	0.00615255			FOXG_00978	cell division cycle 20, cofactor-APC complex	-1.97898	8.52254e-08
FOXG_01092	hypothetical protein	1.47929	0.0473755			FOXG_01021	kinesin family member 11	-2.16518	6.48445e-06
FOXG_01124	hypothetical protein	1.12247	0.000246222			FOXG_01034	hypothetical protein	-1.0799	0.0267716
FOXG_01145	subtilisin	1.09424	0.0092832			FOXG_01056	hypothetical protein	-1.3198	0.00784412
FOXG_01227	hypothetical protein	3.58755	0.0294103			FOXG_01095	hypothetical protein	-2.21591	2.18398e-11
FOXG_01248	hypothetical protein	1.21911	0.00102852			FOXG_01127	hypothetical protein	-1.20948	0.0372548
FOXG_01266	pyrimidine 5'-nucleotidase	3.91915	1.24462e-13			FOXG_01162	hypothetical protein	-2.24132	6.53359e-07
FOXG_01267	hypothetical protein	4.51949	5.16639e-77			FOXG_01193	hypothetical protein	-1.60574	7.3333e-16
FOXG_01268	hypothetical protein	2.47714	6.85557e-20			FOXG_01194	hypothetical protein	-1.61477	0.00360851
FOXG_01303	isocitrate lyase	1.03703	0.015343			FOXG_01245	hypothetical protein	-1.78563	0.00264786
FOXG_01304	2-methylcitrate synthase, mitochondrial	1.15794	0.0116763			FOXG_01250	hypothetical protein	-2.14161	0.00439918
FOXG_01328	hypothetical protein	2.52179	0.00705977			FOXG_01288	oligosaccharyl transferase complex subunit OST4	-1.07038	3.18584e-10
FOXG_01344	hypothetical protein	1.58009	1.43511e-07			FOXG_01292	hypothetical protein	-1.76623	0.00168749
FOXG_01361	hypothetical protein	2.6966	0.00149806			FOXG_01293	hypothetical protein	-1.09429	0.00711124
FOXG_01439	hypothetical protein	1.07737	0.0225151			FOXG_01296	hypothetical protein	-1.44531	0.00335512
FOXG_01481	hypothetical protein	1.33558	0.0051856			FOXG_01297	hypothetical protein	-1.40623	0.000828082
FOXG_01517	hypothetical protein	1.51391	0.00139829			FOXG_01341	hypothetical protein	-1.75513	1.09132e-10
FOXG_01545	hypothetical protein	2.49079	2.5309e-19			FOXG_01342	hypothetical protein	-2.65529	0.00410508
FOXG_01564	hypothetical protein	1.722	0.000501813			FOXG_01421	hypothetical protein	-1.18231	0.000166082
FOXG_01581	hypothetical protein	1.04745	0.00185116			FOXG_01448	hypothetical protein	-1.95155	9.31018e-06
FOXG_01605	hypothetical protein	1.44054	0.00327499			FOXG_01477	hypothetical protein	-2.00475	2.69738e-05
FOXG_01611	hypothetical protein	1.9857	1.65139e-14			FOXG_01543	succinate dehydrogenase (ubiquinone) flavoprotein subunit	-1.16957	0.000282645
FOXG_01626	NADP-specific glutamate dehydrogenase	2.81344	8.57636e-05			FOXG_01559	STE/STE20/YSK protein kinase	-2.31371	0.00245329
FOXG_01664	hypothetical protein	1.2414	1.30173e-08			FOXG_01560	hypothetical protein	-1.59053	0.000385913
FOXG_01665	hypothetical protein	1.04908	7.19031e-05			FOXG_01634	hypothetical protein	-1.13012	5.40794e-06
FOXG_01666	hypothetical protein	2.73135	7.66928e-12			FOXG_01655	kinesin family member 1/13/14	-2.97252	1.71201e-10
FOXG_01671	hypothetical protein	1.18827	0.000222006			FOXG_01656	hypothetical protein	-1.27343	0.00126168
FOXG_01686	hypothetical protein	1.19696	2.53173e-09			FOXG_01668	hypothetical protein	-1.10746	0.000200433
FOXG_01724	hypothetical protein	1.54297	0.0408365			FOXG_01823	hypothetical protein	-1.35077	0.0134752
FOXG_01725	hypothetical protein	1.29571	0.00180211			FOXG_01838	hypothetical protein	-1.02484	0.0357297
FOXG_01750	acylpyruvate hydrolase	1.05428	0.000953927			FOXG_02052	ATP-binding cassette, subfamily B (MDR/TAP), member 1	-1.58713	4.6657e-11
FOXG_01767	hypothetical protein	1.06895	0.0390179			FOXG_02085	haspin protein kinase	-1.55416	0.0098438
FOXG_01784	glutamate decarboxylase	1.13927	5.02362e-12			FOXG_02115	hypothetical protein	-1.20452	0.00561808
FOXG_01816	hypothetical protein	1.71487	0.0197351			FOXG_02140	hypothetical protein	-1.34153	0.0103236
FOXG_01847	hypothetical protein	1.40953	1.07459e-12			FOXG_02246	hypothetical protein	-1.01749	0.000113907
FOXG_01848	hypothetical protein	1.10103	8.38534e-05			FOXG_02247	hypothetical protein	-2.0048	9.44054e-06
FOXG_01996	hypothetical protein	1.08289	5.24337e-07			FOXG_02261	hypothetical protein	-1.19207	6.80781e-05
FOXG_02040	hypothetical protein	1.33765	0.00127357			FOXG_02285	hypothetical protein	-2.14911	6.25513e-06
FOXG_02077	succinate-semialdehyde dehydrogenase	1.66645	0.00018576			FOXG_02329	hypothetical protein	-3.25126	0.00109117
FOXG_02078	4-aminobutyrate aminotransferase	1.66398	9.82349e-06			FOXG_02349	beta-glucosidase	-2.1604	0.0096994
FOXG_02093	mitochondrial distribution and morphology protein 34	1.13356	2.52395e-05			FOXG_02356	hypothetical protein	-1.18943	0.0287825
FOXG_02133	hypothetical protein	1.37606	0.00645956			FOXG_02398	hypothetical protein	-1.64711	0.0454059
FOXG_02139	hypothetical protein	2.04701	0.0115419			FOXG_02437	hypothetical protein	-1.16844	8.11205e-09
FOXG_02151	5-aminolevulinate synthase, mitochondrial	1.93191	5.08292e-11			FOXG_02456	hypothetical protein	-1.11009	0.0135851
FOXG_02201	hypothetical protein	1.64489	2.02911e-05			FOXG_02520	hypothetical protein	-1.61099	1.94771e-08
FOXG_02222	pH-response transcription factor pacC/RIM101	1.64918	9.7087e-07			FOXG_02527	hypothetical protein	-2.00836	3.61802e-05
FOXG_02266	hypothetical protein	1.30663	0.0257536			FOXG_02540	hypothetical protein	-3.30049	2.25101e-05
FOXG_02299	lipid particle protein	1.01604	0.000664107			FOXG_02664	hypothetical protein	-1.69666	0.0168702
FOXG_02322	hypothetical protein	4.15655	0.000782815			FOXG_02686	hypothetical protein	-1.80826	0.00598545
FOXG_02375	hypothetical protein	1.31973	1.35141e-07			FOXG_02698	hypothetical protein	-1.26108	0.020578
FOXG_02390	hypothetical protein	2.43904	0.0148895			FOXG_02711	hypothetical protein	-1.81959	0.00905688
FOXG_02391	hypothetical protein	3.44182	0.0481583			FOXG_02724	hypothetical protein	-2.53563	0.00408814
FOXG_02421	hypothetical protein	3.73047	8.71074e-07			FOXG_02756	hypothetical protein	-1.10643	0.00341478
FOXG_02424	hypothetical protein	1.33034	0.00023872			FOXG_02765	hypothetical protein	-1.04952	0.000346208
FOXG_02442	hypothetical protein	1.63471	0.0393194			FOXG_02777	magnesium-translocating P-type ATPase	-1.79929	3.23562e-05
FOXG_02449	high-affinity nickel-transporter	1.42944	0.00827191			FOXG_02802	hypothetical protein	-2.49122	0.0167483
FOXG_02452	hypothetical protein	2.64096	2.01765e-06			FOXG_02820	hypothetical protein	-1.4337	0.000102821
FOXG_02477	hypothetical protein	1.78539	0.00489236			FOXG_02822	hypothetical protein	-3.06275	4.27858e-09
FOXG_02576	hypothetical protein	2.79211	4.73599e-05			FOXG_02874	hypothetical protein	-2.01207	0.00259927
FOXG_02577	hypothetical protein	3.7748	9.77734e-09			FOXG_02875	aliphatic nitrilase	-2.05981	0.000203211
FOXG_02587	hypothetical protein	2.00097	1.22994e-19			FOXG_02879	hypothetical protein	-3.50906	0.000202784
FOXG_02588	hypothetical protein	1.25716	0.0305053			FOXG_02926	hypothetical protein	-1.33368	0.0359711
FOXG_02644	hypothetical protein	7.60758	0.0178657			FOXG_02927	hypothetical protein	-1.5459	0.00226373
FOXG_02658	hypothetical protein	4.23321	0.000288155			FOXG_02931	hypothetical protein	-1.63039	0.0168992
FOXG_02659	hypothetical protein	2.36169	6.97979e-10			FOXG_02945	hypothetical protein	-1.498	4.39689e-05
FOXG_02797	hypothetical protein	2.13301	0.00504158			FOXG_02946	hypothetical protein	-1.57733	7.53194e-06
FOXG_02845	high-affinity iron transporter	2.81521	3.83436e-06			FOXG_02985	ATP-binding cassette, subfamily G (WHITE), member 2, PDR	-1.5393	0.00176471
FOXG_02846	hypothetical protein	2.72009	8.30326e-06			FOXG_03003	hypothetical protein	-2.35813	7.50501e-06
FOXG_02868	hypothetical protein	3.72114	2.45577e-14			FOXG_03079	myosin heavy chain	-1.86326	1.02512e-09
FOXG_02917	hypothetical protein	1.5223	9.29774e-12			FOXG_03118	hypothetical protein	-1.393	9.31018e-06
FOXG_02954	acetyl-CoA acyltransferase	1.43573	0.00790993			FOXG_03163	hypothetical protein	-2.11768	0.00504158
FOXG_02968	hypothetical protein	1.88122	0.00793233			FOXG_03177	hypothetical protein	-1.7008	1.37217e-06
FOXG_02970	hypothetical protein	2.47449	0.0259392			FOXG_03186	methylene-fatty-acyl-phospholipid synthase	-1.39074	1.36134e-07
FOXG_02971	hypothetical protein	1.17794	1.38472e-05			FOXG_03211	beta-fructofuranosidase	-1.08109	0.0374737
FOXG_02983	hypothetical protein	1.53567	0.0254226			FOXG_03273	hypothetical protein	-2.10233	3.46771e-08
FOXG_02994	hypothetical protein	2.20413	0.0247643			FOXG_03296	signal transducing adaptor molecule	-1.03817	0.0119606
FOXG_03027	hypothetical protein	2.78067	3.13933e-10			FOXG_03314	gluconate 5-dehydrogenase	-1.26784	0.0457184
FOXG_03076	superoxide dismutase	3.60936	8.6958e-34			FOXG_03365	hypothetical protein	-1.21587	4.87813e-06
FOXG_03100	hypothetical protein	1.01595	3.5095e-05			FOXG_03404	hypothetical protein	-1.57471	0.00886799
FOXG_03134	ubiquitin carboxyl-terminal hydrolase L3	1.26732	1.95662e-06			FOXG_03412	hypothetical protein	-1.06293	6.26502e-11
FOXG_03160	hypothetical protein	1.08065	0.00173948			FOXG_03444	hypothetical protein	-1.60436	0.00744825
FOXG_03195	glucosamine-6-phosphate deaminase	1.3127	0.009004			FOXG_03449	hypothetical protein	-2.05596	3.57529e-17
FOXG_03197	N-acetylglucosamine-6-phosphate deacetylase	1.59413	0.00519396			FOXG_03456	hypothetical protein	-1.08567	0.010396
FOXG_03259	hypothetical protein	1.02382	0.0126128			FOXG_03464	hypothetical protein	-1.35545	0.00182789
FOXG_03260	hypothetical protein	2.20187	1.0493e-12			FOXG_03469	glycine dehydrogenase	-1.20166	0.000672002
FOXG_03263	hypothetical protein	3.03157	1.71176e-05			FOXG_03527	hypothetical protein	-1.25778	0.00194043
FOXG_03270	hypothetical protein	1.40536	0.00158405			FOXG_03531	hypothetical protein	-1.11472	0.0102319
FOXG_03297	conserved hypothetical protein	1.30218	0.0155062			FOXG_03541	ATPase	-1.057	2.23799e-05
FOXG_03337	hypothetical protein	1.86993	0.000405816			FOXG_03560	hypothetical protein	-1.69442	0.0108577
FOXG_03338	hypothetical protein	1.76138	8.3774e-06			FOXG_03715	DASH complex subunit DAM1	-1.10572	0.00178656
FOXG_03339	hypothetical protein	2.19507	1.33901e-05			FOXG_03768	hypothetical protein	-1.11621	0.0129665
FOXG_03418	phosphoenolpyruvate carboxykinase	1.72161	0.00481218			FOXG_03784	hypothetical protein	-2.05735	5.7998e-05
FOXG_03447	mitochondrial 2-oxoglutarate/malate carrier protein	2.1283	0.00118524			FOXG_03787	hypothetical protein	-1.25978	0.00243103
FOXG_03462	hypothetical protein	1.82092	0.000225238			FOXG_03852	hypothetical protein	-2.14378	1.06306e-08
FOXG_03477	hypothetical protein	5.08579	6.3465e-07			FOXG_03923	L-ascorbate oxidase	-1.64747	3.31888e-09
FOXG_03501	hypothetical protein	1.43321	1.21304e-05			FOXG_03924	hypothetical protein	-1.64873	0.00187123
FOXG_03537	hypothetical protein	4.53192	5.97048e-11			FOXG_03925	hypothetical protein	-2.20414	0.00087467
FOXG_03542	hypothetical protein	1.55922	0.0458379			FOXG_03945	hypothetical protein	-1.42831	0.0338167
FOXG_03557	hypothetical protein	2.15048	0.000439465			FOXG_03959	hypothetical protein	-2.20512	0.0177419
FOXG_03570	hypothetical protein	1.17994	5.58791e-05			FOXG_03980	hypothetical protein	-1.44398	0.00557531
FOXG_03657	hypothetical protein	1.99697	0.00119782			FOXG_03984	hypothetical protein	-1.62456	0.00123939
FOXG_03664	hypothetical protein	1.02668	0.00240279			FOXG_04009	hypothetical protein	-2.01618	0.0267273
FOXG_03681	hypothetical protein	1.15379	0.000711971			FOXG_04015	hypothetical protein	-1.64679	0.00242673
FOXG_03705	hypothetical protein	2.01298	0.0339563			FOXG_04016	hypothetical protein	-3.6224	4.35279e-21
FOXG_03706	hypothetical protein	1.2473	0.0262118			FOXG_04029	hypothetical protein	-2.7076	0.00258408
FOXG_03760	hypothetical protein	1.52327	2.22374e-05			FOXG_04047	hypothetical protein	-1.65393	0.010396
FOXG_03761	hypothetical protein	1.27132	3.31497e-05			FOXG_04059	hypothetical protein	-2.95328	0.00727953
FOXG_03828	hypothetical protein	1.37526	1.51421e-15			FOXG_04094	hypothetical protein	-1.51657	5.25352e-06
FOXG_03859	hypothetical protein	2.42747	0.000273517			FOXG_04142	hypothetical protein	-3.27488	8.5814e-05
FOXG_03898	aldehyde dehydrogenase (NAD+)	3.41227	2.34709e-15			FOXG_04214	hypothetical protein	-1.30527	0.0451871
FOXG_03899	hypothetical protein	2.20663	1.09172e-07			FOXG_04274	hypothetical protein	-2.09803	4.24054e-10
FOXG_03900	primary-amine oxidase	3.47241	4.9098e-28			FOXG_04285	hypothetical protein	-1.50512	0.00230476
FOXG_03908	hypothetical protein	1.21981	0.00149766			FOXG_04324	cysteine synthase A	-5.25039	0.000974931
FOXG_03911	hypothetical protein	1.18394	0.000517335			FOXG_04325	hypothetical protein	-7.00668	4.26281e-07
FOXG_03930	hypothetical protein	1.98454	0.0310983			FOXG_04337	hypothetical protein	-1.18549	0.00391026
FOXG_03964	hypothetical protein	1.10397	0.0182868			FOXG_04346	molecular chaperone HtpG	-1.05768	0.000296585
FOXG_04022	hypothetical protein	6.90504	0.000145066			FOXG_04357	hypothetical protein	-2.56102	0.000602124
FOXG_04023	hypothetical protein	4.97326	3.29115e-06			FOXG_04387	hypothetical protein	-3.17768	0.0024662
FOXG_04026	hypothetical protein	8.27844	8.2295e-06			FOXG_04393	hypothetical protein similar to kinesin motor domain protein	-1.4027	0.00863146
FOXG_04030	hypothetical protein	3.40817	0.00346654			FOXG_04413	oxidoreductase	-1.53009	1.788e-11
FOXG_04032	hypothetical protein	2.40748	0.000811896			FOXG_04414	hypothetical protein	-2.0581	2.3658e-05
FOXG_04033	acetyltransferase	3.30594	0.000367217			FOXG_04465	hypothetical protein	-1.52753	0.0342713
FOXG_04034	conserved hypothetical protein	2.04349	0.00554444			FOXG_04472	hypothetical protein	-1.70172	0.000448519
FOXG_04039	hypothetical protein	1.53269	0.0477639			FOXG_04542	conserved hypothetical protein	-1.80211	0.00131138
FOXG_04044	hypothetical protein	1.72507	0.0317327			FOXG_04560	hypothetical protein	-1.36492	0.0038324
FOXG_04048	hypothetical protein	1.64689	1.19115e-09			FOXG_04616	amt family ammonium transporter	-2.9304	0.000261607
FOXG_04058	hypothetical protein	4.04561	0.00122351			FOXG_04672	hypothetical protein	-1.66116	0.0247975
FOXG_04081	hypothetical protein	1.20576	0.00278925			FOXG_04698	hypothetical protein	-2.98564	0.000658021
FOXG_04087	hypothetical protein	2.47966	0.0158193			FOXG_04699	hypothetical protein	-2.92931	1.53779e-05
FOXG_04099	hypothetical protein	1.67081	6.43184e-07			FOXG_04722	hypothetical protein	-1.49058	0.00168749
FOXG_04104	hypothetical protein	1.65127	0.016543			FOXG_04750	hypothetical protein	-1.04676	1.07759e-05
FOXG_04134	aldehyde dehydrogenase (NAD+)	1.25494	0.035257			FOXG_04752	hypothetical protein	-1.17524	0.00043247
FOXG_04233	hypothetical protein	1.17507	0.0163012			FOXG_04754	hypothetical protein	-1.36928	9.01934e-10
FOXG_04260	hypothetical protein	1.31129	0.0320531			FOXG_04755	hypothetical protein	-1.17048	0.000123966
FOXG_04266	hypothetical protein	1.36368	2.3138e-06			FOXG_04757	hypothetical protein	-1.49852	3.6854e-05
FOXG_04304	hypothetical protein	1.9986	0.0108038			FOXG_04758	hypothetical protein	-1.28531	0.00276289
FOXG_04307	hypothetical protein	6.08532	5.35225e-08			FOXG_04835	hypothetical protein	-1.59194	0.00371694
FOXG_04369	alcohol dehydrogenase	1.88282	0.00796069			FOXG_04864	hypothetical protein	-1.29368	0.000145528
FOXG_04372	hypothetical protein	3.33559	5.75601e-11			FOXG_04892	hypothetical protein similar to vacuolar protein sorting-associated protein vps13	-1.05872	0.000115468
FOXG_04402	hypothetical protein	2.29163	0.000915467			FOXG_05005	hypothetical protein	-2.13053	1.89099e-08
FOXG_04408	5'-nucleotidase	2.46033	0.0485462			FOXG_05008	hypothetical protein	-1.18915	0.00549083
FOXG_04426	hypothetical protein	1.07401	6.87667e-07			FOXG_05040	methyltransferase	-1.87259	0.000621229
FOXG_04427	hypothetical protein	1.33988	8.17081e-08			FOXG_05048	peptidyl-prolyl cis-trans isomerase D	-1.23861	0.00337999
FOXG_04430	hypothetical protein	1.41249	0.00229393			FOXG_05078	chitin synthase 3	-1.31682	1.97454e-10
FOXG_04454	hypothetical protein	5.76844	5.66299e-100			FOXG_05094	hypothetical protein	-1.93689	1.96865e-07
FOXG_04471	hypothetical protein	1.90139	0.00439621			FOXG_05179	hypothetical protein	-1.2156	0.00144586
FOXG_04485	hypothetical protein	1.39602	0.00136141			FOXG_05226	hypothetical protein	-1.10438	0.00110833
FOXG_04487	high-affinity iron transporter	1.26928	0.0089663			FOXG_05232	hypothetical protein	-1.04163	1.16302e-06
FOXG_04494	cytochrome P450 oxidoreductase	1.48186	0.00584931			FOXG_05258	hypothetical protein	-2.47055	2.21354e-05
FOXG_04509	hypothetical protein	12.0965	3.83775e-14			FOXG_05422	hypothetical protein	-1.49322	4.4893e-07
FOXG_04569	hypothetical protein	6.34184	0.00432182			FOXG_05446	hypothetical protein	-2.39561	2.53434e-09
FOXG_04633	hypothetical protein	1.86702	0.0438498			FOXG_05468	hypothetical protein	-1.62712	0.0283895
FOXG_04636	hypothetical protein	3.91787	9.41199e-08			FOXG_05511	hypothetical protein	-1.94329	5.72205e-07
FOXG_04668	hypothetical protein	2.8045	0.0180522			FOXG_05513	hypothetical protein	-1.20161	0.00187571
FOXG_04682	dihydroflavonol-4-reductase	4.92043	4.47991e-05			FOXG_05534	ATPase get3	-1.0005	0.0440206
FOXG_04683	hypothetical protein	2.25022	0.000200596			FOXG_05559	hypothetical protein	-1.19175	0.000225002
FOXG_04849	hypothetical protein	1.0756	0.0222515			FOXG_05566	hypothetical protein	-1.01875	0.0165583
FOXG_04868	L-asparaginase	2.77331	0.0221484			FOXG_05581	hypothetical protein	-1.08333	0.00122751
FOXG_04913	alcohol dehydrogenase	12.9468	1.90795e-05			FOXG_05607	hypothetical protein	-1.37977	0.00222621
FOXG_04914	hypothetical protein	1.77219	3.48748e-11			FOXG_05647	hypothetical protein	-1.31631	0.00985103
FOXG_04949	alcohol dehydrogenase	6.16493	0.000452846			FOXG_05692	hypothetical protein	-1.76617	0.000221081
FOXG_04951	hypothetical protein	2.15364	1.69037e-09			FOXG_05698	hypothetical protein	-2.03577	0.0131038
FOXG_04969	hypothetical protein	1.73847	0.0320759			FOXG_05719	cytochrome-b5 reductase	-2.00667	0.004069
FOXG_04985	protein BTN1	1.30425	0.00463096			FOXG_05720	5-oxoprolinase (ATP-hydrolysing)	-3.075	6.02217e-17
FOXG_05002	hypothetical protein	1.55124	3.07753e-05			FOXG_05721	hypothetical protein	-1.45466	9.45507e-07
FOXG_05027	hypothetical protein	1.21437	0.000315651			FOXG_05725	hypothetical protein	-2.9971	2.42499e-12
FOXG_05034	hypothetical protein	1.50587	0.00076443			FOXG_05799	hypothetical protein	-2.04249	1.79042e-06
FOXG_05061	hypothetical protein	2.15033	0.0186632			FOXG_05801	hypothetical protein	-4.22527	0.00232019
FOXG_05127	homoserine kinase	1.0681	2.76773e-05			FOXG_05822	hypothetical protein	-1.61935	0.0146273
FOXG_05130	hypothetical protein	1.66737	2.22374e-05			FOXG_05826	hypothetical protein	-1.11216	5.65958e-06
FOXG_05137	hypothetical protein	1.2223	1.09053e-06			FOXG_05831	hypothetical protein	-1.22211	0.0101649
FOXG_05139	glycosylphosphatidylinositol anchor biosynthesis protein 11	1.41916	1.10647e-07			FOXG_05872	hypothetical protein	-1.53383	0.001433
FOXG_05210	hypothetical protein	2.89786	1.7352e-26			FOXG_05975	mitochondrial chaperone BCS1	-1.87215	0.00519396
FOXG_05241	hypothetical protein	1.50718	1.65569e-07			FOXG_05990	hypothetical protein	-2.32668	1.45485e-25
FOXG_05244	hypothetical protein	1.23506	0.0165583			FOXG_05991	hypothetical protein	-1.52488	7.97347e-20
FOXG_05390	hypothetical protein	1.02747	0.0025579			FOXG_06043	hypothetical protein	-1.20208	3.90814e-07
FOXG_05401	hypothetical protein	1.29799	3.53631e-08			FOXG_06086	NEK protein kinase	-2.87053	3.28887e-07
FOXG_05484	myo-inositol-1-phosphate synthase	2.00072	2.80327e-17			FOXG_06163	glucose-regulated protein	-1.10043	2.17595e-06
FOXG_05529	isocitrate lyase	1.7279	0.0122686			FOXG_06198	hypothetical protein	-1.59706	0.00128694
FOXG_05655	hypothetical protein	3.60027	0.00713538			FOXG_06199	hypothetical protein	-1.38043	8.16133e-11
FOXG_05676	hypothetical protein	3.22028	6.18799e-08			FOXG_06314	hypothetical protein	-1.40783	0.00140587
FOXG_05678	hypothetical protein	1.98641	0.00694325			FOXG_06329	hypothetical protein	-2.06739	3.94521e-05
FOXG_05733	hypothetical protein	9.16465	4.2948e-26			FOXG_06358	hypothetical protein	-1.79394	7.95733e-10
FOXG_05746	hypothetical protein	2.15763	0.00173124			FOXG_06428	hypothetical protein	-2.17171	4.83449e-41
FOXG_05784	hypothetical protein	3.04166	0.000777812			FOXG_06448	hypothetical protein	-2.02635	0.00174902
FOXG_05834	myosin-crossreactive antigen	1.19245	0.000387266			FOXG_06449	hypothetical protein	-1.90708	0.00099034
FOXG_05849	hypothetical protein	1.66981	0.00125854			FOXG_06951	hypothetical protein	-2.54833	1.01863e-05
FOXG_05857	hypothetical protein	1.29506	9.07414e-06			FOXG_06956	hypothetical protein	-1.88261	9.33802e-11
FOXG_05868	hypothetical protein	1.17376	2.53094e-05			FOXG_06985	hypothetical protein	-3.69784	0.0114161
FOXG_05882	hypothetical protein	1.21183	0.00120822			FOXG_06993	hypothetical protein	-5.66974	3.25588e-06
FOXG_05890	hypothetical protein	1.17398	0.0102066			FOXG_06994	hypothetical protein	-4.49056	1.40017e-05
FOXG_05915	hypothetical protein	1.04097	0.000171311			FOXG_07057	hypothetical protein	-1.51498	0.0364833
FOXG_05935	hypothetical protein	1.88067	6.02589e-06			FOXG_07062	hypothetical protein	-1.46989	0.00806718
FOXG_05986	hypothetical protein	1.71276	4.35283e-05			FOXG_07073	hypothetical protein	-1.68065	0.00522762
FOXG_05995	hypothetical protein	1.81081	0.00911574			FOXG_07089	hypothetical protein	-1.45287	3.44991e-08
FOXG_06009	hypothetical protein	1.01984	0.0222658			FOXG_07114	hypothetical protein	-1.02141	0.0175798
FOXG_06018	hypothetical protein	1.80403	0.00245893			FOXG_07147	hypothetical protein	-2.9362	1.61923e-06
FOXG_06047	hypothetical protein	1.19976	0.000156046			FOXG_07406	hypothetical protein	-3.11093	7.7789e-05
FOXG_06051	hypothetical protein similar to FAD-dependent oxidoreductase	1.16237	2.41593e-05			FOXG_07426	hypothetical protein	-1.61458	0.0147112
FOXG_06133	hypothetical protein	1.20213	8.84546e-05			FOXG_07427	hypothetical protein	-1.50069	0.00212085
FOXG_06139	hypothetical protein	1.03644	0.0185703			FOXG_07474	hypothetical protein	-1.49592	0.032684
FOXG_06140	uroporphyrin-III C-methyltransferase/precorrin-2 dehydrogenase/sirohydrochlorin ferrochelatase	1.08592	0.0115907			FOXG_07489	3-hydroxyphenylacetate 6-hydroxylase	-2.55221	0.0246705
FOXG_06219	hypothetical protein	1.76725	0.0175658			FOXG_07498	hypothetical protein	-2.40268	0.0025452
FOXG_06234	hypothetical protein	1.62352	0.0047348			FOXG_07502	hypothetical protein	-2.41251	0.0223198
FOXG_06236	hypothetical protein	1.00433	0.0050435			FOXG_07516	hypothetical protein	-1.88788	5.44174e-09
FOXG_06349	hypothetical protein	1.2623	0.000109955			FOXG_07639	hypothetical protein	-3.35025	4.81089e-05
FOXG_06401	phosphomannose isomerase type I	1.93342	0.00184671			FOXG_07642	hypothetical protein	-1.20463	0.000194113
FOXG_06967	hypothetical protein	3.97539	7.52535e-06			FOXG_07643	hypothetical protein	-3.02575	0.041731
FOXG_07018	hypothetical protein	3.0245	0.0252816			FOXG_07652	hypothetical protein	-1.10687	1.28306e-05
FOXG_07028	hypothetical protein	1.59444	0.000801			FOXG_07661	hypothetical protein	-1.15177	3.47922e-05
FOXG_07097	hypothetical protein	2.68923	1.99617e-06			FOXG_07752	hypothetical protein	-2.39461	6.68745e-06
FOXG_07196	kinesin	2.21145	5.6223e-11			FOXG_07815	oxidoreductase	-1.07961	0.0113128
FOXG_07277	hypothetical protein	3.50979	0.0448556			FOXG_07878	DnaJ like subfamily B member 4	-1.00059	0.0289979
FOXG_07392	hypothetical protein	4.69718	8.98044e-08			FOXG_07886	hypothetical protein	-1.53095	0.032321
FOXG_07393	hypothetical protein	7.05586	2.62322e-63			FOXG_07965	mannosyl-oligosaccharide glucosidase	-1.10303	1.97855e-13
FOXG_07395	hypothetical protein	1.25586	1.09211e-08			FOXG_08010	hypothetical protein	-4.41314	2.47504e-09
FOXG_07443	hypothetical protein	3.50442	0.00173948			FOXG_08053	hypothetical protein	-1.49782	9.67755e-12
FOXG_07445	cyanide hydratase	10.135	4.67186e-34			FOXG_08063	hypothetical protein	-1.32632	0.0014239
FOXG_07454	hypothetical protein	1.07601	0.0252575			FOXG_08172	histone H2B	-1.26319	0.000128144
FOXG_07463	9874_t	1.91279	0.000471025			FOXG_08173	histone H2A	-1.18117	0.000495461
FOXG_07518	hypothetical protein	1.3083	2.40669e-09			FOXG_08199	hypothetical protein	-3.19155	7.50607e-08
FOXG_07525	MFS transporter, SIT family, siderophore-iron:H+ symporter	2.07022	9.24436e-05			FOXG_08210	hypothetical protein	-1.48279	0.0103513
FOXG_07582	hypothetical protein	1.48485	0.000704561			FOXG_08264	hypothetical protein	-1.02972	3.16225e-06
FOXG_07585	hypothetical protein	1.05233	0.00781738			FOXG_08338	hypothetical protein	-1.50739	0.0144382
FOXG_07598	hypothetical protein	1.87723	0.0389116			FOXG_08361	hypothetical protein	-2.10666	0.00456366
FOXG_07602	adenosinetriphosphatase	1.13033	2.4663e-11			FOXG_08439	hypothetical protein	-1.20626	1.88619e-09
FOXG_07619	hypothetical protein	1.12859	8.88927e-07			FOXG_08595	leucine carboxyl methyltransferase 1	-1.17112	0.000234765
FOXG_07626	hypothetical protein	2.03136	0.0236662			FOXG_08627	hypothetical protein	-1.06172	0.0497642
FOXG_07697	allantoicase	1.32748	0.000927143			FOXG_08638	hypothetical protein	-1.06188	9.31018e-06
FOXG_07706	4-hydroxyphenylpyruvate dioxygenase	1.00113	0.0246705			FOXG_08668	hypothetical protein	-1.75534	0.00180725
FOXG_07874	hypothetical protein	1.15899	0.0183038			FOXG_08669	hypothetical protein	-3.37802	0.000278879
FOXG_07903	hypothetical protein	1.2072	0.0210679			FOXG_08740	hypothetical protein	-1.04854	0.00018651
FOXG_07908	hypothetical protein	1.45976	0.0318576			FOXG_08771	hypothetical protein	-5.89868	0.00238369
FOXG_07910	cytochrome P450 oxidoreductase	1.87623	4.67186e-34			FOXG_08793	hypothetical protein	-1.77011	0.0175877
FOXG_07910	cytochrome P450 oxidoreductase	1.87623	4.67186e-34			FOXG_08810	hypothetical protein	-1.54378	3.14194e-09
FOXG_07915	hypothetical protein	3.04261	2.77413e-09			FOXG_08827	hypothetical protein	-2.44826	0.00111306
FOXG_07918	hypothetical protein	1.52028	0.0123385			FOXG_08845	hypothetical protein	-1.75005	0.0494519
FOXG_07919	pirin (iron-binding nuclear protein)	1.00094	0.00251959			FOXG_08985	hypothetical protein	-1.74924	0.000706341
FOXG_07938	hypothetical protein	1.00616	1.84868e-08			FOXG_09065	hypothetical protein	-1.14772	0.0116763
FOXG_07945	hypothetical protein	3.6175	2.08202e-05			FOXG_09131	hypothetical protein	-2.0256	0.0150899
FOXG_07953	hypothetical protein	1.525	1.25183e-07			FOXG_09141	hypothetical protein	-1.80365	8.88731e-05
FOXG_07972	hypothetical protein	2.3706	6.9052e-06			FOXG_09142	hypothetical protein	-1.41128	4.16876e-08
FOXG_08020	hypothetical protein	3.35895	0.046094			FOXG_09155	hypothetical protein	-1.09027	3.65982e-08
FOXG_08084	hypothetical protein	1.08823	0.0194354			FOXG_09167	hypothetical protein	-1.502	0.0322548
FOXG_08088	hypothetical protein	2.2488	0.000328457			FOXG_09207	hypothetical protein	-1.1429	0.000391472
FOXG_08093	hypothetical protein	1.48653	0.0218487			FOXG_09229	hypothetical protein	-2.47771	1.58605e-06
FOXG_08094	hypothetical protein	1.14795	0.0319921			FOXG_09262	hypothetical protein	-1.19851	2.05637e-06
FOXG_08107	hypothetical protein	1.05154	0.00694047			FOXG_09264	trehalase	-2.89493	1.10079e-09
FOXG_08134	hypothetical protein	2.08674	0.0103513			FOXG_09265	hypothetical protein	-1.52338	0.00612726
FOXG_08144	hypothetical protein	1.40815	5.34916e-05			FOXG_09298	hypothetical protein	-1.20128	0.00010973
FOXG_08146	pyruvate decarboxylase	1.03238	2.67619e-05			FOXG_09362	hypothetical protein	-1.10614	0.0247971
FOXG_08184	hypothetical protein	1.04031	0.00131138			FOXG_09389	separase	-1.51469	0.00108339
FOXG_08211	hypothetical protein	2.2042	3.15193e-05			FOXG_09410	hypothetical protein	-1.87588	0.00364677
FOXG_08223	methylsterol monooxygenase	1.6766	4.52468e-08			FOXG_09437	hypothetical protein	-1.66802	0.0172038
FOXG_08226	hypothetical protein	3.27313	3.75492e-12			FOXG_09486	hypothetical protein	-2.64717	0.00087467
FOXG_08227	hypothetical protein	3.66341	1.46808e-15			FOXG_09536	hypothetical protein	-1.19571	3.74183e-05
FOXG_08281	hypothetical protein	1.45667	0.0485013			FOXG_09537	hypothetical protein	-1.27976	0.0498289
FOXG_08296	hypothetical protein	1.3168	0.000173277			FOXG_09570	sialidase-1	-1.91828	0.0111644
FOXG_08367	hypothetical protein	1.36199	0.0406483			FOXG_09578	hypothetical protein	-1.43443	7.24986e-05
FOXG_08370	hypothetical protein	2.02692	6.7454e-12			FOXG_09593	hypothetical protein	-1.24659	0.0299022
FOXG_08371	hypothetical protein	1.61812	0.0013429			FOXG_09617	hypothetical protein	-2.42921	2.10692e-06
FOXG_08394	hypothetical protein	1.09448	0.0226336			FOXG_09637	hypothetical protein	-2.75738	5.58087e-06
FOXG_08444	hypothetical protein	1.03597	6.05349e-07			FOXG_09652	hypothetical protein	-1.87598	0.00346958
FOXG_08493	alcohol dehydrogenase	4.337	0.000453808			FOXG_09666	ADP-ribosylglycohydrolase	-1.62437	0.00211172
FOXG_08497	hypothetical protein	2.70397	2.63693e-14			FOXG_09669	hypothetical protein	-1.66278	1.64854e-10
FOXG_08507	hypothetical protein	1.5273	0.000368822			FOXG_09670	hypothetical protein	-1.65133	0.0192361
FOXG_08523	acyl-CoA desaturase	1.12319	4.17645e-06			FOXG_09678	hypothetical protein	-3.02308	1.56407e-05
FOXG_08533	hypothetical protein	1.0534	0.041749			FOXG_09689	hypothetical protein	-1.42474	0.0124122
FOXG_08547	hypothetical protein	1.20443	1.25956e-05			FOXG_09694	hypothetical protein	-1.35621	2.56214e-09
FOXG_08579	hypothetical protein	1.4626	0.0050451			FOXG_09726	hypothetical protein	-3.11069	3.2978e-05
FOXG_08599	acetyl-CoA C-acetyltransferase	1.58214	0.000186003			FOXG_09730	hypothetical protein	-2.09887	0.0242146
FOXG_08608	hypothetical protein	1.42688	0.0409311			FOXG_09753	hypothetical protein	-1.99134	0.000156046
FOXG_08656	hypothetical protein	3.14122	4.83094e-28			FOXG_09769	hypothetical protein	-2.63505	0.0155877
FOXG_08657	microsomal epoxide hydrolase	2.11629	1.02707e-27			FOXG_09770	hypothetical protein	-2.69656	0.0109112
FOXG_08692	hypothetical protein	1.00471	0.0248122			FOXG_09771	hypothetical protein	-1.92979	0.0477955
FOXG_08693	hypothetical protein	1.01276	0.0150178			FOXG_09772	hypothetical protein	-2.29237	0.00939151
FOXG_08703	hypothetical protein	8.4432	0.0061452			FOXG_09773	hypothetical protein	-2.82029	0.000214347
FOXG_08732	hypothetical protein	1.21896	0.0221426			FOXG_09788	hypothetical protein	-1.55284	0.0022057
FOXG_08748	hypothetical protein	2.33737	0.000683631			FOXG_09808	hypothetical protein	-3.20071	6.61284e-05
FOXG_08749	hypothetical protein	2.11722	0.0008232			FOXG_09833	hypothetical protein	-1.02159	4.98018e-07
FOXG_08750	predicted protein	2.12194	0.000800667			FOXG_09840	hypothetical protein	-1.75953	1.28226e-05
FOXG_08835	omega-6 fatty acid desaturase (delta-12 desaturase)	1.13811	2.41669e-08			FOXG_09844	hypothetical protein	-3.20727	0.00231818
FOXG_08860	hypothetical protein	1.97244	1.33008e-06			FOXG_09845	hypothetical protein similar to UDP-glucose,sterol transferase	-1.78017	0.0335088
FOXG_08884	hypothetical protein	1.02689	0.00954736			FOXG_09954	beta-galactosidase	-1.81546	8.41243e-07
FOXG_08885	beta-mannosidase	1.72873	0.000899512			FOXG_09960	hypothetical protein	-1.07408	1.391e-06
FOXG_08975	hypothetical protein	2.45298	0.0361646			FOXG_09986	hypothetical protein	-1.87265	5.0472e-45
FOXG_08976	formamidase	2.46527	0.00216389			FOXG_09987	hypothetical protein	-1.4232	1.30132e-05
FOXG_09044	UV-damage endonuclease	1.33239	5.97097e-05			FOXG_10032	hypothetical protein	-1.82696	3.93033e-05
FOXG_09046	potassium/sodium efflux P-type ATPase, fungal-type	1.53669	0.0150899			FOXG_10033	hypothetical protein	-2.20192	1.64378e-06
FOXG_09053	hypothetical protein	1.09108	8.44827e-05			FOXG_10034	hypothetical protein	-1.53703	1.12542e-05
FOXG_09058	hypothetical protein	1.06899	0.0483475			FOXG_10089	NADPH2:quinone reductase	-2.21637	0.01072
FOXG_09103	hypothetical protein	1.4306	0.0444309			FOXG_10090	hypothetical protein	-1.95247	0.000107105
FOXG_09114	amino-acid permease inda1	2.39745	6.37304e-09			FOXG_10141	hypothetical protein	-1.29215	0.0278992
FOXG_09150	hypothetical protein	1.11863	1.20906e-06			FOXG_10158	hypothetical protein	-2.0361	2.86263e-18
FOXG_09193	hypothetical protein	1.59897	1.2048e-09			FOXG_10166	hypothetical protein	-1.13178	6.98302e-08
FOXG_09194	dimethylaniline monooxygenase (N-oxide forming)	1.45629	2.10089e-06			FOXG_10168	hypothetical protein	-1.40321	1.19383e-05
FOXG_09199	hypothetical protein	2.72691	0.000800754			FOXG_10193	hypothetical protein	-1.86374	2.10089e-06
FOXG_09201	hypothetical protein	2.61349	2.35212e-07			FOXG_10214	hypothetical protein	-1.34562	0.00290464
FOXG_09202	hypothetical protein	1.2392	1.02727e-05			FOXG_10255	hypothetical protein	-1.38762	0.0131154
FOXG_09232	conserved hypothetical protein	2.48715	2.56456e-11			FOXG_10274	hypothetical protein	-1.16395	1.75005e-05
FOXG_09240	hypothetical protein	2.15474	0.000869732			FOXG_10281	hypothetical protein	-1.80641	0.0020826
FOXG_09301	hypothetical protein	3.21669	0.0022266			FOXG_10286	hypothetical protein	-2.32902	0.00180659
FOXG_09315	hypothetical protein	1.82307	1.81599e-07			FOXG_10327	hypothetical protein	-1.44909	0.00753479
FOXG_09409	hypothetical protein	1.34768	0.000777812			FOXG_10337	hypothetical protein	-1.42479	0.00409499
FOXG_09459	hypothetical protein	2.28536	0.00330122			FOXG_10362	hypothetical protein	-1.05514	0.00018167
FOXG_09540	hypothetical protein	1.29623	0.00451144			FOXG_10382	hypothetical protein	-1.79434	0.00197356
FOXG_09548	hypothetical protein	1.2611	6.34499e-05			FOXG_10417	hypothetical protein	-2.97351	1.84381e-08
FOXG_09549	hypothetical protein	1.18727	0.00793675			FOXG_10443	chitin synthase 2	-1.85235	5.36278e-07
FOXG_09613	hypothetical protein	1.19665	0.00389447			FOXG_10494	hypothetical protein	-2.00339	7.34654e-06
FOXG_09639	hypothetical protein	7.03074	0.0390179			FOXG_10513	hypothetical protein	-1.12249	2.52008e-05
FOXG_09681	hypothetical protein	1.3061	0.00733901			FOXG_10540	hypothetical protein	-1.34055	2.8272e-06
FOXG_09686	hypothetical protein	1.48515	5.26838e-10			FOXG_10611	hypothetical protein	-2.05231	0.0349877
FOXG_09687	hypothetical protein	1.72021	6.82927e-09			FOXG_10637	endo-1,3(4)-beta-glucanase	-1.63177	0.0234173
FOXG_09690	alcohol dehydrogenase	6.04325	4.5467e-07			FOXG_10638	endoglucanase type K	-2.92527	5.1419e-05
FOXG_09747	hypothetical protein	1.27171	1.71709e-05			FOXG_10653	hypothetical protein	-1.47541	0.00084046
FOXG_09781	hypothetical protein	2.39073	0.000301945			FOXG_10750	hypothetical protein	-1.83016	0.00127659
FOXG_09782	hypothetical protein	2.80682	2.56214e-09			FOXG_10761	hypothetical protein	-2.78592	0.00232467
FOXG_09783	hypothetical protein	2.09727	0.000391306			FOXG_10810	hypothetical protein	-2.29932	0.00209322
FOXG_09785	hypothetical protein	2.16431	6.02822e-05			FOXG_10871	D-aminopeptidase	-2.16381	0.00130092
FOXG_09806	hypothetical protein	5.16425	8.70367e-05			FOXG_11009	hypothetical protein	-6.70055	0.0349107
FOXG_09809	OPT family small oligopeptide transporter	2.17016	4.80189e-09			FOXG_11010	hypothetical protein	-5.62267	0.0024662
FOXG_09811	POT family proton-dependent oligopeptide transporter	1.08268	2.53728e-08			FOXG_11054	hypothetical protein	-1.16188	5.86459e-05
FOXG_09812	hypothetical protein	1.91594	0.0191208			FOXG_11057	hypothetical protein	-1.41964	0.010486
FOXG_09815	hypothetical protein	1.47065	0.0284727			FOXG_11159	hypothetical protein	-2.04754	0.0331996
FOXG_09868	hypothetical protein	1.05699	0.0342956			FOXG_11174	kinetochore protein SPC25	-1.06597	0.0223594
FOXG_09876	alcohol dehydrogenase (NADP+)	2.70588	0.00103339			FOXG_11206	hypothetical protein	-2.22073	7.631e-06
FOXG_09890	NAD(P)H dehydrogenase (quinone)	4.79566	3.74234e-14			FOXG_11214	IQ domain-containing protein containing GTPase activating protein	-1.39549	0.00196246
FOXG_09891	hypothetical protein	6.4172	8.6958e-34			FOXG_11272	hypothetical protein	-1.5228	5.24575e-05
FOXG_09902	hypothetical protein	5.25768	4.45494e-05			FOXG_11315	hypothetical protein	-2.44137	0.00246296
FOXG_09906	hypothetical protein	6.9862	0.0364833			FOXG_11406	alcohol dehydrogenase (NADP+)	-1.37836	0.000222006
FOXG_09916	hypothetical protein	2.99661	0.0137983			FOXG_11416	hypothetical protein	-1.65102	1.40165e-27
FOXG_09917	hypothetical protein	5.15314	2.90614e-22			FOXG_11434	hypothetical protein	-1.32611	3.59365e-20
FOXG_09938	hypothetical protein	1.29433	4.56186e-06			FOXG_11474	hypothetical protein	-2.78484	0.000346796
FOXG_09984	hypothetical protein	1.86738	0.0208328			FOXG_11482	alkaline phosphatase	-1.22663	8.11205e-09
FOXG_10013	hypothetical protein	1.88572	3.1047e-06			FOXG_11542	hypothetical protein	-1.65636	0.0191151
FOXG_10019	hypothetical protein	1.11991	0.00244993			FOXG_11551	galactokinase	-1.00456	0.0195079
FOXG_10045	hypothetical protein	1.55786	0.00703326			FOXG_11560	hypothetical protein	-1.78673	8.44827e-05
FOXG_10046	hypothetical protein	2.15584	0.0269338			FOXG_11567	hypothetical protein	-1.01392	0.00584931
FOXG_10047	hypothetical protein	1.42058	0.00091724			FOXG_11590	hypothetical protein	-1.11299	2.23008e-07
FOXG_10048	hypothetical protein	7.0006	0.00230563			FOXG_11628	hypothetical protein	-1.35261	1.24738e-06
FOXG_10049	hypothetical protein	3.33875	0.0315358			FOXG_11641	hypothetical protein	-1.99458	0.0213395
FOXG_10052	polygalacturonase	1.66992	0.0195778			FOXG_11667	hypothetical protein	-1.57935	4.69643e-05
FOXG_10068	hypothetical protein	1.88195	0.0492646			FOXG_11697	hypothetical protein	-3.45497	1.59978e-09
FOXG_10073	trans-aconitate 2-methyltransferase	1.17377	0.031952			FOXG_11700	hypothetical protein	-1.39643	2.9219e-16
FOXG_10111	peroxiredoxin (alkyl hydroperoxide reductase subunit C)	1.36315	2.66788e-07			FOXG_11783	hypothetical protein	-1.51647	0.000762905
FOXG_10116	hypothetical protein	7.36682	7.14618e-23			FOXG_11784	hypothetical protein	-2.01891	9.63948e-05
FOXG_10212	hypothetical protein	3.70461	0.00547247			FOXG_11785	hypothetical protein	-1.55434	1.58981e-06
FOXG_10267	hypothetical protein	1.0377	0.000689296			FOXG_11786	succinate-semialdehyde dehydrogenase	-1.50888	4.36443e-05
FOXG_10295	hypothetical protein	1.09689	1.93789e-06			FOXG_11787	hypothetical protein	-1.42162	0.0138786
FOXG_10296	hypothetical protein	1.80021	8.14851e-15			FOXG_11846	hypothetical protein	-3.72704	0.0317036
FOXG_10297	hypothetical protein	1.6045	2.09083e-06			FOXG_11847	enniatin synthase	-2.57528	0.0100117
FOXG_10361	hypothetical protein	2.02252	0.0408085			FOXG_11848	hypothetical protein	-1.46963	5.96954e-10
FOXG_10364	hypothetical protein	1.04604	0.000892396			FOXG_11881	hypothetical protein	-2.94125	0.00109055
FOXG_10369	hypothetical protein	1.4185	0.0212553			FOXG_11964	hypothetical protein	-3.34439	1.0516e-23
FOXG_10376	hypothetical protein	1.389	0.00851771			FOXG_11965	hypothetical protein	-2.20203	0.00730421
FOXG_10407	hypothetical protein	1.29135	0.00118792			FOXG_11980	hypothetical protein	-2.41195	1.88867e-05
FOXG_10415	hypothetical protein	1.12789	0.0144382			FOXG_11992	hypothetical protein	-2.15059	0.00764294
FOXG_10426	hypothetical protein	1.20978	0.0322548			FOXG_12036	hypothetical protein	-1.92597	6.48447e-10
FOXG_10441	hypothetical protein	1.10844	4.49802e-06			FOXG_12050	hypothetical protein	-3.6031	0.0362412
FOXG_10442	sulfite reductase (ferredoxin)	1.3009	0.00451144			FOXG_12052	hypothetical protein	-1.73771	0.0431683
FOXG_10467	hypothetical protein	1.15846	8.44827e-05			FOXG_12080	hypothetical protein	-1.4512	0.0202281
FOXG_10500	hypothetical protein	1.08529	0.00620081			FOXG_12120	hypothetical protein	-1.63772	0.00107641
FOXG_10530	C-5 sterol desaturase	1.17126	0.00179389			FOXG_12128	hypothetical protein	-1.7386	6.39167e-05
FOXG_10533	malate dehydrogenase, NAD-dependent	1.05503	0.0327508			FOXG_12129	amidase	-1.67466	0.00994735
FOXG_10545	hypothetical protein	1.20319	0.00174273			FOXG_12130	hypothetical protein	-1.03273	0.00539212
FOXG_10574	hypothetical protein	1.14559	0.00238983			FOXG_12131	hypothetical protein	-1.37848	0.00764186
FOXG_10596	hypothetical protein	1.34945	0.0196216			FOXG_12132	hypothetical protein	-1.56952	0.00338242
FOXG_10660	hypothetical protein	3.42928	2.30536e-05			FOXG_12134	3-oxoacyl-[acyl-carrier protein] reductase	-1.2535	0.0383541
FOXG_10697	hypothetical protein	1.0891	6.96374e-07			FOXG_12156	hypothetical protein	-2.24671	2.43446e-07
FOXG_10793	hypothetical protein	3.04481	4.9132e-15			FOXG_12165	hypothetical protein	-2.06335	0.0445643
FOXG_10855	hypothetical protein	2.0503	0.000186336			FOXG_12167	hypothetical protein	-2.28377	0.00604982
FOXG_10928	predicted protein	4.1735	0.039821			FOXG_12176	hypothetical protein	-1.78856	0.00144586
FOXG_10933	hypothetical protein	2.56172	0.00144368			FOXG_12177	hypothetical protein	-1.95256	0.000137055
FOXG_10935	hypothetical protein	1.72809	6.90525e-05			FOXG_12189	hypothetical protein	-1.10112	0.00134417
FOXG_10988	amidohydrolase ytcJ-like	1.39264	0.00970045			FOXG_12190	hypothetical protein	-3.01185	5.34984e-08
FOXG_11008	hypothetical protein	1.90633	0.00670868			FOXG_12204	predicted protein	-2.32263	0.000453808
FOXG_11014	hypothetical protein	1.63179	0.0107072			FOXG_12215	hypothetical protein	-1.6625	8.88257e-05
FOXG_11015	alcohol dehydrogenase (NADP+)	3.39456	8.25734e-06			FOXG_12221	hypothetical protein	-3.54847	6.03697e-07
FOXG_11025	nitrilase	2.47213	8.23228e-09			FOXG_12222	hypothetical protein	-3.08646	4.04313e-05
FOXG_11028	hypothetical protein	1.41336	0.000436617			FOXG_12223	hypothetical protein	-3.34149	6.02822e-05
FOXG_11043	hypothetical protein	1.92766	0.0134518			FOXG_12224	hypothetical protein	-4.00881	9.0091e-11
FOXG_11274	hypothetical protein	3.29986	0.00024838			FOXG_12225	hypothetical protein	-2.47182	4.47991e-05
FOXG_11276	phosphate system cyclin PHO80	1.25435	1.86497e-09			FOXG_12226	Cu2+-exporting ATPase	-1.25407	0.000574671
FOXG_11281	glutamate synthase [NADPH]	1.09491	0.00170948			FOXG_12227	hypothetical protein	-2.61631	0.0205563
FOXG_11298	hypothetical protein	1.3009	0.0289979			FOXG_12257	hypothetical protein	-1.89296	0.0373419
FOXG_11302	hypothetical protein	1.4743	2.46623e-06			FOXG_12323	hypothetical protein	-1.44331	2.09235e-06
FOXG_11303	hypothetical protein	1.31893	5.72672e-21			FOXG_12326	hypothetical protein	-1.40764	1.59363e-07
FOXG_11375	hypothetical protein	3.7924	2.77413e-09			FOXG_12330	hypothetical protein	-3.35181	4.3836e-12
FOXG_11376	hypothetical protein	2.3465	0.0035486			FOXG_12366	hypothetical protein	-3.64673	0.000325632
FOXG_11379	hypothetical protein	2.31212	6.2779e-05			FOXG_12394	hypothetical protein	-2.557	2.76773e-05
FOXG_11380	hypothetical protein	4.65972	1.31345e-11			FOXG_12536	hypothetical protein	-1.54405	0.000923247
FOXG_11395	hypothetical protein	1.23814	0.0284727			FOXG_12732	histone H1/5	-1.04646	5.29227e-05
FOXG_11397	hypothetical protein	1.24993	0.0122496			FOXG_12765	hypothetical protein	-1.1137	1.184e-06
FOXG_11420	transcriptional regulator	3.10864	1.16006e-06			FOXG_12766	hypothetical protein	-1.00002	4.0526e-06
FOXG_11436	succinate-semialdehyde dehydrogenase (NADP+)	1.69602	0.00372034			FOXG_12774	hypothetical protein	-2.4309	4.20007e-05
FOXG_11461	hypothetical protein	1.00108	0.033041			FOXG_12806	hypothetical protein	-1.49493	0.00251959
FOXG_11561	hypothetical protein	1.12458	0.0246705			FOXG_12847	hypothetical protein	-1.04452	0.00331153
FOXG_11591	hypothetical protein	1.89233	0.0391813			FOXG_12855	hypothetical protein	-2.34155	0.00222566
FOXG_11592	hypothetical protein	1.40488	0.00140978			FOXG_12872	hypothetical protein	-1.30912	6.08149e-05
FOXG_11611	hypothetical protein	1.42819	9.15094e-08			FOXG_12919	hypothetical protein	-2.78214	8.22123e-09
FOXG_11631	hypothetical protein	1.06189	0.0092832			FOXG_12922	hypothetical protein	-2.70477	1.11731e-06
FOXG_11687	L-lactate dehydrogenase (cytochrome)	3.14885	0.00036827			FOXG_12966	hypothetical protein	-1.02971	0.00145947
FOXG_11691	hypothetical protein	1.8498	0.00131883			FOXG_12996	hypothetical protein	-1.62084	3.30871e-10
FOXG_11698	hypothetical protein	2.07793	0.036449			FOXG_13010	hypothetical protein	-2.09522	2.03083e-07
FOXG_11699	hypothetical protein	1.94076	0.00173124			FOXG_13044	hypothetical protein	-2.08827	3.16898e-06
FOXG_11735	beta-galactosidase	1.13232	0.0160541			FOXG_13059	hypothetical protein	-2.4807	0.00125411
FOXG_11741	hypothetical protein	2.68012	0.00136826			FOXG_13061	hypothetical protein	-1.22207	0.00135848
FOXG_11777	hypothetical protein	1.08107	0.00389084			FOXG_13082	hypothetical protein	-1.81336	0.0422991
FOXG_11778	hypothetical protein	1.24959	3.7193e-05			FOXG_13106	hypothetical protein	-1.28592	0.0407373
FOXG_11793	hypothetical protein	1.1931	0.0018153			FOXG_13107	hypothetical protein	-1.02516	6.08768e-05
FOXG_11857	hypothetical protein	3.86701	5.82489e-06			FOXG_13172	hypothetical protein	-3.00327	0.000365208
FOXG_11910	hypothetical protein	2.42983	3.08016e-30			FOXG_13196	hypothetical protein	-1.55766	0.000462435
FOXG_11929	hypothetical protein	2.14919	0.00368116			FOXG_13243	hypothetical protein	-2.19604	4.28142e-15
FOXG_11976	hypothetical protein	1.20104	0.0489591			FOXG_13247	hypothetical protein	-3.34444	0.00033651
FOXG_11994	hypothetical protein	1.48539	0.00744034			FOXG_13267	hypothetical protein	-2.90576	0.0315229
FOXG_11998	hypothetical protein	3.54751	1.30817e-06			FOXG_13288	hypothetical protein	-2.32848	1.57434e-05
FOXG_12016	hypothetical protein	1.37364	0.0204205			FOXG_13387	hypothetical protein	-2.10745	2.88932e-10
FOXG_12017	hypothetical protein	5.95017	0.00628201			FOXG_13395	hypothetical protein	-1.26752	0.0293094
FOXG_12081	hypothetical protein	1.03536	0.00400173			FOXG_13396	hypothetical protein	-3.53089	2.9219e-16
FOXG_12135	hypothetical protein	1.69759	0.0101933			FOXG_13413	hypothetical protein	-3.45989	0.031455
FOXG_12214	hypothetical protein	1.26705	0.00982825			FOXG_13419	hypothetical protein	-1.47897	0.0340943
FOXG_12240	hypothetical protein	1.74326	4.28112e-07			FOXG_13450	hypothetical protein	-1.43853	0.000317791
FOXG_12241	hypothetical protein	1.29257	0.0015278			FOXG_13452	hypothetical protein	-3.04057	4.24036e-27
FOXG_12249	hydroxyacylglutathione hydrolase	2.04296	0.0310248			FOXG_13457	hypothetical protein	-1.63251	0.00266375
FOXG_12259	hypothetical protein	3.13223	0.0103816			FOXG_13481	hypothetical protein	-1.52122	8.54901e-06
FOXG_12268	hypothetical protein	1.82198	8.62686e-09			FOXG_13540	hypothetical protein	-3.12357	5.26838e-10
FOXG_12279	hypothetical protein	1.80039	3.75128e-05			FOXG_13541	hypothetical protein	-2.60313	5.06502e-18
FOXG_12309	hypothetical protein	1.13116	0.0164313			FOXG_13552	hypothetical protein	-1.945	4.29228e-21
FOXG_12325	hypothetical protein	1.44192	0.0100876			FOXG_13566	glucoamylase	-2.20616	0.000966263
FOXG_12357	hypothetical protein	1.98057	0.0175499			FOXG_13585	hypothetical protein	-3.84332	1.86781e-06
FOXG_12374	hypothetical protein	1.57238	0.00251959			FOXG_13586	hypothetical protein	-2.21686	7.53194e-06
FOXG_12384	hypothetical protein	2.56932	0.000749447			FOXG_13587	hypothetical protein	-1.69426	3.1991e-20
FOXG_12672	MFS transporter, SP family, general alpha glucoside:H+ symporter	1.21979	4.5303e-07			FOXG_13590	hypothetical protein	-1.67892	0.00196012
FOXG_12700	endoribonuclease L-PSP	1.25479	0.0114204			FOXG_13598	hypothetical protein	-1.7873	0.00267809
FOXG_12735	conserved hypothetical protein	2.02286	4.27304e-08			FOXG_13607	hypothetical protein	-2.28272	0.00176471
FOXG_12741	hypothetical protein	1.73993	1.30372e-08			FOXG_13615	hypothetical protein	-1.31114	0.000530255
FOXG_12757	hypothetical protein	2.30668	0.00904129			FOXG_13616	hypothetical protein	-1.20065	0.0360756
FOXG_12793	transcription initiation factor TFIIH subunit 3	1.07132	0.000567053			FOXG_13618	hypothetical protein	-2.33576	0.000183721
FOXG_12815	cytochrome c	1.08218	0.0244688			FOXG_13619	hypothetical protein	-3.16394	0.0175499
FOXG_12825	hypothetical protein	1.16432	0.0387517			FOXG_13658	hypothetical protein	-1.18405	0.000162811
FOXG_12943	hypothetical protein	2.45967	4.27304e-08			FOXG_13659	ethanolamine-phosphate cytidylyltransferase	-1.12483	5.85523e-06
FOXG_12977	acyl-CoA dehydrogenase	1.42768	0.0357179			FOXG_13680	hypothetical protein	-1.67865	2.47504e-09
FOXG_13050	alcohol dehydrogenase	5.61465	0.000131075			FOXG_13700	hypothetical protein	-1.19554	0.000854728
FOXG_13056	hypothetical protein	2.29118	0.0270012			FOXG_13769	hypothetical protein	-4.42328	0.0393411
FOXG_13089	hypothetical protein	8.30299	5.87752e-18			FOXG_13781	hypothetical protein	-2.95764	1.3606e-12
FOXG_13101	hypothetical protein	1.20454	2.06731e-05			FOXG_13854	hypothetical protein	-1.26113	0.0122496
FOXG_13119	hypothetical protein	2.79063	0.00165			FOXG_13857	hypothetical protein	-1.11214	0.000191124
FOXG_13214	hypothetical protein	1.85379	0.00670184			FOXG_13877	hypothetical protein	-1.95551	2.18976e-07
FOXG_13255	hypothetical protein	3.27045	2.47504e-09			FOXG_13880	hypothetical protein	-1.10843	0.00372003
FOXG_13311	cysteine dioxygenase	1.8166	0.00300247			FOXG_13953	histone H4	-1.1337	0.000594005
FOXG_13312	hypothetical protein	1.01361	6.02589e-06			FOXG_14145	hypothetical protein	-1.0911	0.00660503
FOXG_13313	hypothetical protein	1.10151	0.00389084			FOXG_14151	hypothetical protein	-2.75394	0.0215488
FOXG_13320	scytalone dehydratase	3.51304	1.33901e-05			FOXG_14167	hypothetical protein	-3.43183	0.0481948
FOXG_13330	hypothetical protein	1.29571	1.5057e-06			FOXG_14169	hypothetical protein	-1.38675	0.0103513
FOXG_13350	hypothetical protein	1.15287	0.0414455			FOXG_14171	hypothetical protein	-1.34021	4.14815e-11
FOXG_13356	hypothetical protein	1.6383	0.00386521			FOXG_14235	hypothetical protein	-1.56646	0.000563695
FOXG_13364	hypothetical protein	2.44846	0.00652261			FOXG_14256	hypothetical protein	-1.68068	0.00017702
FOXG_13371	hypothetical protein	1.5162	0.00503202			FOXG_14259	hypothetical protein	-1.73373	0.00275613
FOXG_13402	hypothetical protein	1.9055	1.77936e-05			FOXG_14304	hypothetical protein	-2.19194	0.000111104
FOXG_13403	hypothetical protein	1.43983	0.00388304			FOXG_14305	hypothetical protein	-1.43428	0.00715993
FOXG_13434	hypothetical protein	10.6679	0.00256361			FOXG_14348	hypothetical protein	-2.21979	6.33734e-05
FOXG_13435	hypothetical protein	2.64955	0.00158405			FOXG_14517	hypothetical protein	-3.80054	1.83785e-18
FOXG_13439	heme-binding peroxidase	1.59816	0.000919543			FOXG_14518	hypothetical protein	-1.48468	1.94771e-08
FOXG_13474	hypothetical protein	1.35112	1.91537e-11			FOXG_14522	hypothetical protein	-3.51904	3.74064e-05
FOXG_13475	hypothetical protein	1.67944	1.21614e-08			FOXG_14536	hypothetical protein	-2.41201	0.000495461
FOXG_13484	hypothetical protein	1.52238	0.000781938			FOXG_14546	hypothetical protein	-1.42746	7.46857e-05
FOXG_13488	hypothetical protein	2.06606	1.52487e-05			FOXG_14582	hypothetical protein	-2.09916	0.00360815
FOXG_13497	hypothetical protein	1.79743	0.000793439			FOXG_14658	hypothetical protein	-2.01101	0.00947855
FOXG_13513	hypothetical protein	2.7614	1.68176e-19			FOXG_14682	hypothetical protein	-1.37476	1.10028e-09
FOXG_13514	hypothetical protein	2.54167	8.26885e-07			FOXG_14704	hypothetical protein	-2.32618	0.00986534
FOXG_13568	hypothetical protein	8.08044	1.37642e-19			FOXG_14752	hypothetical protein	-1.02034	0.036449
FOXG_13569	hypothetical protein	3.13119	1.43736e-05			FOXG_14781	hypothetical protein	-4.9051	1.54287e-07
FOXG_13570	hypothetical protein	7.16547	5.87875e-15			FOXG_14782	hypothetical protein	-2.45489	1.43743e-11
FOXG_13591	hypothetical protein	2.27238	0.0303873			FOXG_14819	hypothetical protein	-6.78117	0.0206424
FOXG_13605	hypothetical protein	5.02577	0.0424276			FOXG_14821	predicted protein	-6.6762	0.00622673
FOXG_13737	hypothetical protein	1.2577	0.00299433			FOXG_14853	hypothetical protein	-1.0538	5.86875e-05
FOXG_13738	hypothetical protein	1.82707	1.13752e-06			FOXG_14869	hypothetical protein	-1.02873	0.000123028
FOXG_13743	hypothetical protein	1.50226	7.51561e-10			FOXG_14873	predicted protein	-1.61595	0.0249928
FOXG_13748	hypothetical protein	1.68457	6.54553e-05			FOXG_14889	hypothetical protein	-1.31833	0.0380818
FOXG_13766	hypothetical protein	2.76588	0.0140604			FOXG_14916	hypothetical protein	-1.96749	0.0194889
FOXG_13789	hypothetical protein	1.5991	0.00800804			FOXG_14930	hypothetical protein	-1.90943	3.14576e-05
FOXG_13790	endoribonuclease L-PSP	2.75394	2.20806e-08			FOXG_14994	hypothetical protein	-1.72091	0.000781472
FOXG_13793	hypothetical protein	3.75736	8.12037e-12			FOXG_14997	hypothetical protein	-2.26495	0.000254933
FOXG_13904	hypothetical protein	3.55123	5.07124e-07			FOXG_15240	O-acetylhomoserine (thiol)-lyase	-4.55701	6.84957e-05
FOXG_13906	hypothetical protein	1.03074	0.000282877			FOXG_15241	hypothetical protein	-3.28078	0.00905393
FOXG_14244	hypothetical protein	1.03794	5.39365e-05			FOXG_15267	hypothetical protein	-1.60175	0.00670868
FOXG_14292	hypothetical protein	1.223	2.25101e-05			FOXG_15282	hypothetical protein	-1.54261	0.0209028
FOXG_14564	hypothetical protein	2.18391	0.0314122			FOXG_15285	hypothetical protein	-2.2025	0.000162811
FOXG_14598	hypothetical protein	3.4893	0.00815482			FOXG_15337	hypothetical protein	-4.30889	2.17595e-06
FOXG_14604	GTP-binding protein YchF	1.58293	0.0251014			FOXG_15352	hypothetical protein	-3.9687	0.000292892
FOXG_14648	hypothetical protein	1.68892	0.00718375			FOXG_15378	hypothetical protein	-6.60089	0.0246064
FOXG_14661	hypothetical protein	1.92004	0.00211178			FOXG_15437	alcohol oxidase	-3.53192	0.0372326
FOXG_14663	hypothetical protein	2.92892	0.0184353			FOXG_15447	hypothetical protein	-1.86509	0.0257424
FOXG_14675	cyanamide hydratase	2.07761	5.1268e-08			FOXG_15460	hypothetical protein	-2.5199	3.80559e-13
FOXG_14724	hypothetical protein	2.2672	0.00105039			FOXG_15482	hypothetical protein	-1.80203	0.000215568
FOXG_14736	hypothetical protein	1.32655	0.0126215			FOXG_15633	multidrug resistance protein	-1.54867	0.000568605
FOXG_14769	hypothetical protein	1.65361	0.00746248			FOXG_15693	hypothetical protein	-1.62162	0.0196216
FOXG_14775	hypothetical protein	2.54436	0.0164313			FOXG_15704	hypothetical protein	-2.46456	0.00071408
FOXG_14776	hypothetical protein	3.72831	0.0398364			FOXG_15726	hypothetical protein	-1.44929	4.86803e-05
FOXG_14795	hypothetical protein	1.17236	0.0380897			FOXG_15731	hypothetical protein	-1.35664	0.0270571
FOXG_14893	hypothetical protein	5.97974	3.88889e-60			FOXG_15732	hypothetical protein	-2.33577	1.92699e-10
FOXG_14934	hypothetical protein	2.77296	3.85087e-05			FOXG_15866	hypothetical protein	-1.76711	8.17519e-09
FOXG_14970	anhydro-N-acetylmuramic acid kinase	1.80978	0.00226373			FOXG_15872	hypothetical protein	-2.51187	0.00130853
FOXG_14971	hypothetical protein	1.19737	0.00121149			FOXG_15873	hypothetical protein	-1.82889	0.0137983
FOXG_15204	hypothetical protein	1.17877	0.0183363			FOXG_15898	hypothetical protein	-3.23965	0.000204606
FOXG_15207	hypothetical protein	5.75196	0.00720339			FOXG_15910	hypothetical protein	-2.48803	0.00111098
FOXG_15354	hypothetical protein	3.28828	0.0378132			FOXG_15925	hypothetical protein	-1.69029	0.022276
FOXG_15359	transcriptional regulator	2.55301	9.65574e-06			FOXG_15935	hypothetical protein	-3.08561	0.000284766
FOXG_15360	MFS transporter, SP family, sugar:H+ symporter	2.31857	0.0173174			FOXG_15944	FKBP12-rapamycin complex-associated protein	-1.32569	0.00509315
FOXG_15398	hypothetical protein	1.62455	0.00576673			FOXG_16415	hypothetical protein	-1.40075	0.000187358
FOXG_15409	hypothetical protein	1.53239	0.0137519			FOXG_16420	hypothetical protein	-1.78789	0.000599425
FOXG_15662	hypothetical protein	1.35229	0.0485183			FOXG_16446	hypothetical protein	-1.38243	0.000360519
FOXG_15681	hypothetical protein	3.48996	0.000897452			FOXG_16447	hypothetical protein	-1.06699	0.00400747
FOXG_15688	enoyl-CoA hydratase	2.12675	0.0128704			FOXG_16448	hypothetical protein	-1.46226	0.000652217
FOXG_15716	hypothetical protein	1.9944	0.000177782			FOXG_16449	hypothetical protein	-1.57357	0.0465161
FOXG_15717	hypothetical protein	1.36764	3.07607e-09			FOXG_16495	hypothetical protein	-1.18854	0.0106884
FOXG_15723	hypothetical protein	2.32135	0.0249792			FOXG_16578	hypothetical protein	-6.61396	0.0323527
FOXG_15753	fumarylacetoacetase	1.26263	0.00245329			FOXG_16608	hypothetical protein	-1.17511	0.00131138
FOXG_15763	hypothetical protein	3.2638	0.00110411			FOXG_16804	eukaryotic phosphomannomutase	-1.02439	0.0357552
FOXG_15770	hypothetical protein	10.8075	0.000155085			FOXG_16806	hypothetical protein	-1.83432	0.0151475
FOXG_15771	hypothetical protein	7.95844	3.8744e-05			FOXG_16865	hypothetical protein	-1.53731	0.01154
FOXG_15773	hypothetical protein	1.53136	4.31073e-12			FOXG_16869	hypothetical protein	-1.66586	0.034266
FOXG_15829	alpha-glucosidase	2.02503	0.0133124			FOXG_16877	hypothetical protein	-1.59499	0.000277714
FOXG_15834	hypothetical protein	2.8517	0.00448539			FOXG_16878	hypothetical protein	-1.38739	0.0260828
FOXG_16469	hypothetical protein	3.18809	1.06302e-09			FOXG_16879	hypothetical protein	-1.35855	3.29552e-06
FOXG_16470	hypothetical protein	3.29319	3.97826e-15			FOXG_16886	hypothetical protein	-2.72834	1.11731e-06
FOXG_16480	hypothetical protein	3.42504	0.0226433			FOXG_16898	hypothetical protein	-2.11074	0.0253391
FOXG_16551	hypothetical protein	1.07399	0.0405943			FOXG_16901	hypothetical protein	-1.62847	0.0244688
FOXG_16562	hypothetical protein	2.30256	0.0410624			FOXG_17087	hypothetical protein	-1.3923	0.01972
FOXG_16570	hypothetical protein	1.55882	0.0106187			FOXG_17107	hypothetical protein	-1.69463	0.000466641
FOXG_16591	hypothetical protein	2.61486	0.0123761			FOXG_17111	hypothetical protein	-1.77144	0.00377693
FOXG_16599	hypothetical protein	5.08565	0.0268969			FOXG_17115	hypothetical protein	-2.04197	0.000307901
FOXG_16631	hypothetical protein	7.289	7.83893e-26			FOXG_17127	hypothetical protein	-2.60385	5.10988e-07
FOXG_16632	hypothetical protein	7.84122	5.4393e-29			FOXG_17132	hypothetical protein	-2.30612	4.27909e-08
FOXG_16647	hypothetical protein	2.34886	0.00226176			FOXG_17217	hypothetical protein	-2.04923	8.54901e-06
FOXG_16651	glutathione S-transferase	1.69064	0.0129854			FOXG_17250	hypothetical protein	-1.62011	0.0104295
FOXG_16798	hypothetical protein	5.62605	0.000841154			FOXG_17251	hypothetical protein	-1.78086	0.0199476
FOXG_16801	hypothetical protein	4.99113	9.15858e-10			FOXG_17276	hypothetical protein	-3.46143	8.03965e-06
FOXG_16823	hypothetical protein	1.77014	0.00147952			FOXG_17415	hypothetical protein	-1.73325	0.00916077
FOXG_16824	hypothetical protein	1.86469	0.00258196			FOXG_17505	lysophospholipase	-1.15625	0.0380124
FOXG_16843	hypothetical protein	1.05204	5.33457e-07			FOXG_17574	hypothetical protein	-3.74813	0.024513
FOXG_16857	hypothetical protein	5.4721	1.9196e-10			FOXG_17578	hypothetical protein	-1.72712	0.000483416
FOXG_16858	hypothetical protein	1.34338	0.0457607			FOXG_17594	hypothetical protein	-1.04833	0.000280593
FOXG_16859	hypothetical protein	7.97869	4.89932e-22			FOXG_17628	phospholipase A2	-1.78259	0.0243983
FOXG_16873	hypothetical protein	8.29369	2.80384e-08			FOXG_17630	hypothetical protein	-1.08883	0.000931378
FOXG_16932	hypothetical protein	1.3866	0.000175403			FOXG_17661	hypothetical protein	-2.23895	1.60369e-07
FOXG_16942	adenylosuccinate lyase	1.45082	8.74753e-05			FOXG_17670	hypothetical protein	-2.27704	0.00255259
FOXG_16986	hypothetical protein	1.93087	0.00424068			FOXG_17723	hypothetical protein	-1.13729	0.00597408
FOXG_16987	cytochrome P450 oxidoreductase	5.1161	0.000777812			FOXG_17758	hypothetical protein	-2.34996	5.07745e-06
FOXG_16988	hypothetical protein	7.4737	0.0357297			FOXG_17809	hypothetical protein	-1.04417	0.00919695
FOXG_16990	hypothetical protein	1.02192	0.0436578			FOXG_17835	hypothetical protein	-1.71972	1.95326e-14
FOXG_16991	alcohol dehydrogenase	3.55499	0.00248141			FOXG_18029	hypothetical protein	-2.38471	7.60366e-05
FOXG_17006	hypothetical protein	2.46262	0.0146892			FOXG_18030	hypothetical protein	-1.13259	6.75154e-06
FOXG_17031	myosin-crossreactive antigen	2.84453	0.000186003			FOXG_18039	hypothetical protein	-2.59541	0.000118075
FOXG_17129	hypothetical protein	4.16918	1.96271e-14			FOXG_18233	hypothetical protein	-1.6712	4.07066e-05
FOXG_17159	hypothetical protein	1.16619	0.0111862			FOXG_18299	hypothetical protein	-1.68386	0.0155992
FOXG_17168	hypothetical protein	1.05487	0.000264616			FOXG_18300	hypothetical protein	-1.39974	0.0407373
FOXG_17169	hypothetical protein	1.55159	0.00127864			FOXG_18408	hypothetical protein	-1.1376	1.60022e-07
FOXG_17179	hypothetical protein	1.61749	0.00716399			FOXG_18429	hypothetical protein	-1.85736	0.016543
FOXG_17180	catalase-peroxidase 2	2.19289	1.01863e-09			FOXG_18457	hypothetical protein	-2.24424	2.11239e-05
FOXG_17184	hypothetical protein	2.04719	0.00334191			FOXG_18466	hypothetical protein	-1.88065	0.0314608
FOXG_17185	hypothetical protein	2.12878	1.15513e-10			FOXG_18473	hypothetical protein	-1.7392	0.0390179
FOXG_17292	bloom syndrome protein	2.79209	6.85829e-10			FOXG_18528	hypothetical protein	-1.22974	0.000149108
FOXG_17293	conserved hypothetical protein	2.75346	4.24036e-27			FOXG_18683	hypothetical protein	-1.49187	0.00712947
FOXG_17369	hypothetical protein	7.33273	0.029316			FOXG_18820	hypothetical protein	-4.75908	0.0183248
FOXG_17380	hypothetical protein	1.55554	0.0425166			FOXG_18848	hypothetical protein	-1.56513	0.0472705
FOXG_17381	hypothetical protein	4.10101	0.00993699			FOXG_18854	hypothetical protein	-1.02178	0.00777329
FOXG_17382	hypothetical protein	4.04982	0.00811152			FOXG_18913	alcohol dehydrogenase	-1.81626	0.00102852
FOXG_17383	hypothetical protein	3.9121	0.00104863			FOXG_19094	hypothetical protein	-1.18043	0.0072171
FOXG_17384	hypothetical protein	3.9727	0.00206814			FOXG_19131	hypothetical protein	-1.13729	0.000968588
FOXG_17385	hypothetical protein	4.01531	0.000220005			FOXG_19191	hypothetical protein	-2.63606	0.0269338
FOXG_17389	hypothetical protein	4.55802	0.00150868			FOXG_19192	hypothetical protein	-1.90241	0.0141089
FOXG_17390	hypothetical protein	4.38278	0.00117735			FOXG_19501	hypothetical protein	-1.5038	6.43184e-07
FOXG_17391	hypothetical protein	5.38411	0.021517			FOXG_19520	hypothetical protein	-5.36278	4.30567e-12
FOXG_17392	hypothetical protein	4.92477	3.17214e-06			FOXG_19580	hypothetical protein	-1.26897	0.0207383
FOXG_17397	hypothetical protein	1.12024	0.00673589			FOXG_19597	hypothetical protein	-1.78229	0.0337428
FOXG_17486	hypothetical protein	2.04192	0.00140587			FOXG_19673	serine/threonine protein kinase	-2.77351	3.89169e-05
FOXG_17533	hypothetical protein	4.55901	1.34553e-06			FOXG_19832	hypothetical protein	-2.2726	0.0420951
FOXG_17534	MFS transporter, SP family, sugar:H+ symporter	3.97612	4.44685e-10			FOXG_20061	hypothetical protein	-1.34451	0.00158109
FOXG_17570	hypothetical protein	5.54059	4.98585e-10			FOXG_20142	hypothetical protein	-2.37769	0.00303051
FOXG_17592	hypothetical protein	3.94399	0.0416688			FOXG_20148	hypothetical protein	-1.18164	0.000718577
FOXG_17596	alcohol dehydrogenase	3.59704	1.86034e-05			FOXG_20161	hypothetical protein	-1.40345	0.00063331
FOXG_17616	hypothetical protein	3.99135	1.51727e-05			FOXG_20174	hypothetical protein	-3.3304	0.039821
FOXG_17617	hypothetical protein	3.72134	0.0100085			FOXG_20210	hypothetical protein	-2.50742	1.96865e-07
FOXG_17631	hypothetical protein	3.24334	0.00973747			FOXG_20240	hypothetical protein	-1.42848	0.00799347
FOXG_17639	hypothetical protein	2.39563	2.97575e-07			FOXG_20372	hypothetical protein	-2.24862	7.30652e-08
FOXG_17642	hypothetical protein	1.67217	0.00741865			FOXG_20416	hypothetical protein	-2.47212	2.77413e-09
FOXG_17650	oxidoreductase	2.27523	5.61736e-06			FOXG_20439	hypothetical protein	-1.17593	0.0103236
FOXG_17803	hypothetical protein	1.06679	0.0263021			FOXG_20490	hypothetical protein	-1.00777	0.000563695
FOXG_17838	hypothetical protein	1.09404	0.00331153			FOXG_20591	hypothetical protein	-1.72256	2.95609e-05
FOXG_17855	hypothetical protein	2.4213	2.95168e-07			FOXG_20603	hypothetical protein	-1.02722	0.00182604
FOXG_17943	hypothetical protein	1.44537	0.0132107			FOXG_20611	hypothetical protein	-3.06692	2.47415e-06
FOXG_17956	hypothetical protein	1.28667	0.000164362			FOXG_20667	hypothetical protein	-1.37301	0.000660371
FOXG_17957	hypothetical protein	1.59534	1.28226e-05			FOXG_20674	hypothetical protein	-1.19272	0.0260084
FOXG_17967	hypothetical protein	1.30814	0.0101649			FOXG_20683	hypothetical protein	-2.85592	2.59794e-12
FOXG_18054	hypothetical protein	1.84156	0.0470191			FOXG_20687	hypothetical protein	-1.64017	0.00057138
FOXG_18211	hypothetical protein	1.50033	4.28142e-15			FOXG_20691	hypothetical protein	-1.42789	1.97454e-10
FOXG_18317	hypothetical protein	1.30119	4.45494e-05			FOXG_20692	hypothetical protein	-2.50259	8.88761e-06
FOXG_18469	hypothetical protein	1.57299	0.000241088			FOXG_20703	hypothetical protein	-1.30513	3.91081e-05
FOXG_18475	hypothetical protein	1.04297	0.000986185			FOXG_20718	hypothetical protein	-1.23344	0.00011162
FOXG_18491	hypothetical protein	2.41079	0.00286003			FOXG_20841	hypothetical protein	-1.39122	0.0439698
FOXG_18493	hypothetical protein	1.32012	1.74916e-05			FOXG_21114	hypothetical protein	-2.00197	0.00215575
FOXG_18503	hypothetical protein	1.37059	0.0432232			FOXG_21154	hypothetical protein	-1.44391	0.00771353
FOXG_18506	beta-glucosidase	1.24796	0.0236149			FOXG_21160	hypothetical protein	-1.68347	1.98292e-08
FOXG_18527	hypothetical protein	1.25922	5.58087e-06			FOXG_21215	hypothetical protein	-4.82804	0.00871411
FOXG_18567	hypothetical protein	1.75373	0.000570985			FOXG_21570	hypothetical protein	-2.70022	7.65782e-11
FOXG_18575	hypothetical protein	2.04266	0.0159244			FOXG_21775	hypothetical protein	-8.37635	0.00127357
FOXG_18579	hypothetical protein	1.77006	0.000241088			FOXG_21804	hypothetical protein	-1.74403	4.25843e-06
FOXG_18587	hypothetical protein	1.08828	0.0361918			FOXG_21816	hypothetical protein	-1.54929	0.00584931
FOXG_18619	hypothetical protein	1.033	0.0355379			FOXG_21821	hypothetical protein	-2.64805	5.36278e-07
FOXG_18622	hypothetical protein	2.237	2.31392e-06			FOXG_22627	hypothetical protein	-4.10126	5.30415e-11
FOXG_18645	hypothetical protein	1.35152	0.0454059			FOXG_22763	hypothetical protein	-2.01903	0.000397492
FOXG_18658	hypothetical protein	1.23668	0.0429496			FOXG_22789	hypothetical protein	-3.0443	0.0241121
FOXG_18777	hypothetical protein	1.09322	0.0147178			FOXG_22829	saccharopine dehydrogenase	-2.89357	0.000509998
FOXG_18782	hypothetical protein	1.16629	1.04724e-05			FOXG_22830	hypothetical protein	-4.52941	0.00105039
FOXG_18831	hypothetical protein	1.4483	0.00888214
FOXG_18833	hypothetical protein	1.76979	0.000280806
FOXG_18840	hypothetical protein	1.25234	0.000719629
FOXG_18846	hypothetical protein	10.1721	0.010864
FOXG_18873	hypothetical protein	2.30663	0.0237562
FOXG_18899	hypothetical protein	1.67862	0.00796069
FOXG_19040	hypothetical protein	1.74252	0.000232575
FOXG_19055	hypothetical protein	1.29346	0.00358424
FOXG_19057	hypothetical protein	1.14797	0.0482447
FOXG_19103	hypothetical protein	1.05372	0.00136466
FOXG_19133	hypothetical protein	2.12659	0.000182072
FOXG_19206	hypothetical protein	1.39338	0.000543368
FOXG_19551	hypothetical protein	1.28937	5.26048e-06
FOXG_19554	hypothetical protein	1.03965	0.0147708
FOXG_19643	hypothetical protein	2.54919	0.000369735
FOXG_19651	hypothetical protein	1.38169	0.0361331
FOXG_19783	hypothetical protein	1.76309	0.0291664
FOXG_19851	hypothetical protein	1.45706	0.00056534
FOXG_19853	hypothetical protein	1.27893	0.000107938
FOXG_19875	hypothetical protein	2.56682	0.00572833
FOXG_19992	hypothetical protein	2.32228	0.000107057
FOXG_20003	potassium/sodium efflux P-type ATPase, fungal-type	1.92381	0.006195
FOXG_20024	hypothetical protein	1.93222	0.000545426
FOXG_20127	hypothetical protein	2.84712	0.000453808
FOXG_20224	hypothetical protein	4.1604	0.0241364
FOXG_20262	hypothetical protein	1.06282	0.000524308
FOXG_20294	hypothetical protein	1.37398	0.00916011
FOXG_20306	hypothetical protein	1.32243	0.00503202
FOXG_20322	hypothetical protein	1.42445	0.000271912
FOXG_20342	hypothetical protein	1.30955	0.0074995
FOXG_20428	hypothetical protein	2.76642	0.000351158
FOXG_20441	hypothetical protein	2.79525	4.30567e-12
FOXG_20469	hypothetical protein	1.02954	7.93378e-07
FOXG_20480	hypothetical protein	1.60907	6.06143e-08
FOXG_20512	hypothetical protein	1.04734	0.0484752
FOXG_20520	phosphoribosylamine-glycine ligase	3.6116	0.000594005
FOXG_20521	hypothetical protein	2.45649	0.0151451
FOXG_20618	hypothetical protein	3.64262	9.62769e-09
FOXG_20631	hypothetical protein	2.85942	1.22994e-19
FOXG_20646	hypothetical protein	3.63862	2.1405e-15
FOXG_20666	hypothetical protein	1.15685	0.0182955
FOXG_20679	hypothetical protein	1.03324	0.00389084
FOXG_20708	hypothetical protein	3.16389	0.00581477
FOXG_20714	hypothetical protein	1.12254	0.0101318
FOXG_20741	hypothetical protein	1.65149	0.0231448
FOXG_20742	hypothetical protein	1.81452	0.0310248
FOXG_20749	hypothetical protein	1.017	0.000281617
FOXG_20767	hypothetical protein	1.07393	3.68268e-05
FOXG_20777	hypothetical protein	1.08884	0.0483529
FOXG_20787	hypothetical protein	1.31678	1.54979e-05
FOXG_20838	hypothetical protein	2.37604	5.74304e-06
FOXG_21061	hypothetical protein	4.33047	0.0460553
FOXG_21065	hypothetical protein	3.82276	0.0475379
FOXG_21134	hypothetical protein	7.81476	3.1047e-06
FOXG_21153	hypothetical protein	1.4328	0.000938853
FOXG_21165	hypothetical protein	1.82545	2.15083e-10
FOXG_21183	hypothetical protein	2.0127	8.50017e-11
FOXG_21208	hypothetical protein	8.24667	6.85863e-05
FOXG_21229	hypothetical protein	2.1158	2.23919e-10
FOXG_21278	hypothetical protein	1.80407	0.0393699
FOXG_21601	hypothetical protein	2.81344	0.000969292
FOXG_21806	hypothetical protein	2.65587	0.0156899
FOXG_21807	hypothetical protein	2.75454	0.0110142
FOXG_22085	hypothetical protein	3.20473	3.9051e-06
FOXG_22104	hypothetical protein	2.93248	0.00242725
FOXG_22109	hypothetical protein	1.45843	2.21841e-05
FOXG_22132	hypothetical protein	2.44877	4.79587e-05
FOXG_22596	hypothetical protein	3.06163	0.0147178
FOXG_22738	hypothetical protein	2.37004	0.00062798
FOXG_22739	bloom syndrome protein	3.52719	6.53426e-05
FOXG_22742	hypothetical protein	1.97336	3.98386e-13
FOXG_22771	hypothetical protein	1.25435	0.00252635
FOXG_22841	hypothetical protein	1.98417	0.0025155
FOXG_22898	hypothetical protein	1.72605	0.000595192
FOXG_22899	hypothetical protein	1.39036	0.00300247
FOXG_22903	hypothetical protein	2.25226	0.0226433
FOXG_22905	hypothetical protein	3.16742	0.009004
