# Supplementary material for: How Does Fusarium oxysporum Sense and Respond to Nicotinaldehyde, an Inhibitor of the NAD+ Salvage Biosynthesis Pathway?
Source: Front Microbiol. 2019 Feb 27;10:329. doi: 10.3389/fmicb.2019.00329 (PMC6400851; doi:10.3389/fmicb.2019.00329)
Supplement: TABLE S3 — List of upregulated genes used for STRING analysis. Details in the text. [file Table_3.XLSX]

## Sheet: גיליון1
Gene ID	Name
FOXG_00039	alternative oxidase, mitochondrial
FOXG_00100	aromatic amino acid aminotransferase I
FOXG_00147	triacylglycerol lipase
FOXG_00193	Ca2+-transporting ATPase
FOXG_00453	L-asparaginase
FOXG_00734	acetyl-coenzyme A synthetase
FOXG_01032	D-lactate dehydrogenase (cytochrome)
FOXG_01145	subtilisin
FOXG_01266	pyrimidine 5'-nucleotidase
FOXG_01303	isocitrate lyase
FOXG_01304	2-methylcitrate synthase, mitochondrial
FOXG_01626	NADP-specific glutamate dehydrogenase
FOXG_01750	acylpyruvate hydrolase
FOXG_01784	glutamate decarboxylase
FOXG_02077	succinate-semialdehyde dehydrogenase
FOXG_02078	4-aminobutyrate aminotransferase
FOXG_02093	mitochondrial distribution and morphology protein 34
FOXG_02151	5-aminolevulinate synthase, mitochondrial
FOXG_02222	pH-response transcription factor pacC/RIM101
FOXG_02299	lipid particle protein
FOXG_02449	high-affinity nickel-transporter
FOXG_02845	high-affinity iron transporter
FOXG_02954	acetyl-CoA acyltransferase
FOXG_03134	ubiquitin carboxyl-terminal hydrolase L3
FOXG_03195	glucosamine-6-phosphate deaminase
FOXG_03197	N-acetylglucosamine-6-phosphate deacetylase
FOXG_03418	phosphoenolpyruvate carboxykinase
FOXG_03447	mitochondrial 2-oxoglutarate/malate carrier protein
FOXG_03898	aldehyde dehydrogenase (NAD+)
FOXG_03900	primary-amine oxidase
FOXG_04033	acetyltransferase
FOXG_04134	aldehyde dehydrogenase (NAD+)
FOXG_04369	alcohol dehydrogenase
FOXG_04408	5'-nucleotidase
FOXG_04487	high-affinity iron transporter
FOXG_04494	cytochrome P450 oxidoreductase
FOXG_04682	dihydroflavonol-4-reductase
FOXG_04868	L-asparaginase
FOXG_04913	alcohol dehydrogenase
FOXG_04949	alcohol dehydrogenase
FOXG_04985	protein BTN1
FOXG_05127	homoserine kinase
FOXG_05139	glycosylphosphatidylinositol anchor biosynthesis protein 11
FOXG_05484	myo-inositol-1-phosphate synthase
FOXG_05529	isocitrate lyase
FOXG_05834	myosin-crossreactive antigen
FOXG_06051	hypothetical protein similar to FAD-dependent oxidoreductase
FOXG_06140	uroporphyrin-III C-methyltransferase/precorrin-2 dehydrogenase/sirohydrochlorin ferrochelatase
FOXG_06401	phosphomannose isomerase type I
FOXG_07196	kinesin
FOXG_07445	cyanide hydratase
FOXG_07463	9874_t
FOXG_07525	MFS transporter, SIT family, siderophore-iron:H+ symporter
FOXG_07602	adenosinetriphosphatase
FOXG_07697	allantoicase
FOXG_07706	4-hydroxyphenylpyruvate dioxygenase
FOXG_07910	cytochrome P450 oxidoreductase
FOXG_07910	cytochrome P450 oxidoreductase
FOXG_07919	pirin (iron-binding nuclear protein)
FOXG_08146	pyruvate decarboxylase
FOXG_08223	methylsterol monooxygenase
FOXG_08493	alcohol dehydrogenase
FOXG_08523	acyl-CoA desaturase
FOXG_08599	acetyl-CoA C-acetyltransferase
FOXG_08657	microsomal epoxide hydrolase
FOXG_08835	omega-6 fatty acid desaturase (delta-12 desaturase)
FOXG_08885	beta-mannosidase
FOXG_08976	formamidase
FOXG_09044	UV-damage endonuclease
FOXG_09046	potassium/sodium efflux P-type ATPase, fungal-type
FOXG_09114	amino-acid permease inda1
FOXG_09194	dimethylaniline monooxygenase (N-oxide forming)
FOXG_09690	alcohol dehydrogenase
FOXG_09809	OPT family small oligopeptide transporter
FOXG_09811	POT family proton-dependent oligopeptide transporter
FOXG_09876	alcohol dehydrogenase (NADP+)
FOXG_09890	NAD(P)H dehydrogenase (quinone)
FOXG_10052	polygalacturonase
FOXG_10073	trans-aconitate 2-methyltransferase
FOXG_10111	peroxiredoxin (alkyl hydroperoxide reductase subunit C)
FOXG_10442	sulfite reductase (ferredoxin)
FOXG_10530	C-5 sterol desaturase
FOXG_10533	malate dehydrogenase, NAD-dependent
FOXG_10988	amidohydrolase ytcJ-like
FOXG_11015	alcohol dehydrogenase (NADP+)
FOXG_11025	nitrilase
FOXG_11276	phosphate system cyclin PHO80
FOXG_11281	glutamate synthase [NADPH]
FOXG_11420	transcriptional regulator
FOXG_11436	succinate-semialdehyde dehydrogenase (NADP+)
FOXG_11687	L-lactate dehydrogenase (cytochrome)
FOXG_11735	beta-galactosidase
FOXG_12249	hydroxyacylglutathione hydrolase
FOXG_12672	MFS transporter, SP family, general alpha glucoside:H+ symporter
FOXG_12700	endoribonuclease L-PSP
FOXG_12793	transcription initiation factor TFIIH subunit 3
FOXG_12815	cytochrome c
FOXG_12977	acyl-CoA dehydrogenase
FOXG_13050	alcohol dehydrogenase
FOXG_13311	cysteine dioxygenase
FOXG_13320	scytalone dehydratase
FOXG_13439	heme-binding peroxidase
FOXG_13790	endoribonuclease L-PSP
FOXG_14604	GTP-binding protein YchF
FOXG_14675	cyanamide hydratase
FOXG_14970	anhydro-N-acetylmuramic acid kinase
FOXG_15360	MFS transporter, SP family, sugar:H+ symporter
FOXG_15688	enoyl-CoA hydratase
FOXG_15753	fumarylacetoacetase
FOXG_15829	alpha-glucosidase
FOXG_16651	glutathione S-transferase
FOXG_16942	adenylosuccinate lyase
FOXG_16987	cytochrome P450 oxidoreductase
FOXG_16991	alcohol dehydrogenase
FOXG_17031	myosin-crossreactive antigen
FOXG_17180	catalase-peroxidase 2
FOXG_17292	bloom syndrome protein
FOXG_17534	MFS transporter, SP family, sugar:H+ symporter
FOXG_17596	alcohol dehydrogenase
FOXG_17650	oxidoreductase
FOXG_18506	beta-glucosidase
FOXG_20003	potassium/sodium efflux P-type ATPase, fungal-type
FOXG_20520	phosphoribosylamine-glycine ligase
FOXG_22739	bloom syndrome protein
FOXG_03076	superoxide dismutase
